# Supplementary material for: Toward a generalized Bienenstock-Cooper-Munro rule for spatiotemporal learning via triplet-STDP in memristive devices
Source: Nat Commun. 2020 Mar 20;11:1510. doi: 10.1038/s41467-020-15158-3 (PMC7083931; doi:10.1038/s41467-020-15158-3)
Supplement: Supplementary file 2 — Source Data [file 41467_2020_15158_MOESM2_ESM.xlsx]

## Sheet: Figure 1c
Figure 1c
		Voltage 1 (V)	Current 1 (A)	Voltage 2 (V)	Current 2 (A)	Voltage 3 (V)	Current 3 (A)	Voltage 4 (V)	Current 4 (A)	Voltage 5 (V)	Current 5 (A)
	Positive voltage sweep	0	3.20379e-12	0	-3.54161e-12	0	-5.70338e-12	0	-9.08114e-12	0	-1.72397e-11
		0.01	6.41041e-12	0.01	1.24233e-11	0.01	2.55374e-11	0.01	3.58302e-11	0.01	6.73998e-11
		0.02	1.32307e-11	0.02	5.81726e-11	0.02	1.34792e-09	0.02	1.87248e-09	0.02	3.06091e-09
		0.03	2.28467e-11	0.03	8.50728e-10	0.03	1.56746e-09	0.03	2.28386e-09	0.03	3.76207e-09
		0.04	3.54866e-11	0.04	8.7951e-10	0.04	2.06969e-09	0.04	3.11662e-09	0.04	5.35566e-09
		0.05	5.00201e-11	0.05	9.32768e-10	0.05	2.71937e-09	0.05	4.29826e-09	0.05	6.89819e-09
		0.06	6.70184e-11	0.06	1.85273e-09	0.06	3.37675e-09	0.06	5.18041e-09	0.06	8.02463e-09
		0.07	8.59639e-11	0.07	2.00218e-09	0.07	3.988e-09	0.07	5.91255e-09	0.07	9.36172e-09
		0.08	2.90696e-10	0.08	2.29964e-09	0.08	4.55425e-09	0.08	6.74813e-09	0.08	1.17164e-08
		0.09	2.96118e-10	0.09	2.63926e-09	0.09	5.11262e-09	0.09	7.87917e-09	0.09	1.25836e-08
		0.1	3.04344e-10	0.1	2.93149e-09	0.1	5.67152e-09	0.1	8.79804e-09	0.1	1.46432e-08
		0.11	3.15628e-10	0.11	3.23227e-09	0.11	6.30703e-09	0.11	9.59135e-09	0.11	1.60859e-08
		0.12	3.29127e-10	0.12	3.6148e-09	0.12	6.97759e-09	0.12	1.05305e-08	0.12	1.73321e-08
		0.13	3.44855e-10	0.13	3.98363e-09	0.13	7.85796e-09	0.13	1.11748e-08	0.13	1.93713e-08
		0.14	3.62924e-10	0.14	4.28053e-09	0.14	8.41186e-09	0.14	1.2309e-08	0.14	2.05755e-08
		0.15	3.82825e-10	0.15	4.63377e-09	0.15	9.03416e-09	0.15	1.32405e-08	0.15	2.24518e-08
		0.16	4.04386e-10	0.16	4.9772e-09	0.16	9.79462e-09	0.16	1.46871e-08	0.16	2.44222e-08
		0.17	4.27906e-10	0.17	5.45049e-09	0.17	1.05959e-08	0.17	1.61226e-08	0.17	2.56105e-08
		0.18	4.52767e-10	0.18	5.7963e-09	0.18	1.10046e-08	0.18	1.73792e-08	0.18	2.76327e-08
		0.19	4.7902e-10	0.19	6.13882e-09	0.19	1.15736e-08	0.19	1.83855e-08	0.19	2.99909e-08
		0.2	5.06495e-10	0.2	6.46947e-09	0.2	1.24784e-08	0.2	1.97927e-08	0.2	3.23805e-08
		0.21	5.36015e-10	0.21	7.16316e-09	0.21	1.33692e-08	0.21	2.06595e-08	0.21	3.5487e-08
		0.22	5.6555e-10	0.22	7.49702e-09	0.22	1.41121e-08	0.22	2.14414e-08	0.22	3.75942e-08
		0.23	5.96203e-10	0.23	7.89138e-09	0.23	1.49364e-08	0.23	2.29071e-08	0.23	3.99651e-08
		0.24	6.27684e-10	0.24	8.2715e-09	0.24	1.61102e-08	0.24	2.47874e-08	0.24	4.3619e-08
		0.25	6.60244e-10	0.25	8.66753e-09	0.25	1.71623e-08	0.25	2.70362e-08	0.25	4.71407e-08
		0.26	6.93728e-10	0.26	8.97672e-09	0.26	1.79769e-08	0.26	2.83926e-08	0.26	4.90348e-08
		0.27	7.2786e-10	0.27	9.42065e-09	0.27	1.8916e-08	0.27	2.95297e-08	0.27	4.97961e-08
		0.28	7.62905e-10	0.28	9.9263e-09	0.28	2.00564e-08	0.28	3.08467e-08	0.28	5.30343e-08
		0.29	7.98647e-10	0.29	1.01859e-08	0.29	2.09747e-08	0.29	3.29607e-08	0.29	5.61362e-08
		0.3	8.35268e-10	0.3	1.04062e-08	0.3	2.20426e-08	0.3	3.43521e-08	0.3	5.85236e-08
		0.31	8.7234e-10	0.31	1.07038e-08	0.31	2.32148e-08	0.31	3.57845e-08	0.31	5.90376e-08
		0.32	9.0978e-10	0.32	1.11508e-08	0.32	2.3919e-08	0.32	3.71022e-08	0.32	6.2016e-08
		0.33	9.54387e-10	0.33	1.16057e-08	0.33	2.48054e-08	0.33	3.85744e-08	0.33	6.56659e-08
		0.34	9.92858e-10	0.34	1.19968e-08	0.34	2.63614e-08	0.34	4.02965e-08	0.34	6.87e-08
		0.35	1.49207e-09	0.35	1.28201e-08	0.35	2.73778e-08	0.35	4.14605e-08	0.35	7.05566e-08
		0.36	1.47057e-09	0.36	1.37063e-08	0.36	2.82241e-08	0.36	4.37794e-08	0.36	7.64712e-08
		0.37	1.50843e-09	0.37	1.40928e-08	0.37	2.92019e-08	0.37	4.6347e-08	0.37	7.86649e-08
		0.38	1.5504e-09	0.38	1.4615e-08	0.38	3.10766e-08	0.38	4.90047e-08	0.38	8.18567e-08
		0.39	1.60147e-09	0.39	1.49999e-08	0.39	3.2603e-08	0.39	5.09499e-08	0.39	8.39622e-08
		0.4	1.65058e-09	0.4	1.54835e-08	0.4	3.37525e-08	0.4	5.18206e-08	0.4	8.62751e-08
		0.41	1.6951e-09	0.41	1.59372e-08	0.41	3.48457e-08	0.41	5.41913e-08	0.41	9.02695e-08
		0.42	1.74306e-09	0.42	1.67904e-08	0.42	3.64145e-08	0.42	5.6404e-08	0.42	9.41843e-08
		0.43	1.79639e-09	0.43	1.76326e-08	0.43	3.77804e-08	0.43	5.87499e-08	0.43	9.58961e-08
		0.44	1.84389e-09	0.44	1.84097e-08	0.44	3.86673e-08	0.44	6.20121e-08	0.44	1.06598e-07
		0.45	1.90027e-09	0.45	1.85569e-08	0.45	3.98359e-08	0.45	6.48711e-08	0.45	1.08453e-07
		0.46	1.95452e-09	0.46	1.95166e-08	0.46	4.11059e-08	0.46	6.62735e-08	0.46	1.12769e-07
		0.47	2.01223e-09	0.47	2.00984e-08	0.47	4.21711e-08	0.47	6.78844e-08	0.47	1.14005e-07
		0.48	2.05959e-09	0.48	2.10948e-08	0.48	4.41045e-08	0.48	6.99788e-08	0.48	1.18308e-07
		0.49	2.10993e-09	0.49	2.16333e-08	0.49	4.5674e-08	0.49	7.25736e-08	0.49	1.28358e-07
		0.5	2.16644e-09	0.5	2.19679e-08	0.5	4.68782e-08	0.5	7.5247e-08	0.5	1.32009e-07
		0.51	2.23322e-09	0.51	2.30096e-08	0.51	4.83037e-08	0.51	7.63426e-08	0.51	1.35013e-07
		0.52	2.29424e-09	0.52	2.38313e-08	0.52	4.9082e-08	0.52	7.89923e-08	0.52	1.40412e-07
		0.53	2.35593e-09	0.53	2.40391e-08	0.53	4.99265e-08	0.53	8.36198e-08	0.53	1.4481e-07
		0.54	2.42753e-09	0.54	2.49693e-08	0.54	5.14888e-08	0.54	8.54225e-08	0.54	1.48577e-07
		0.55	2.48683e-09	0.55	2.65207e-08	0.55	5.34346e-08	0.55	8.77437e-08	0.55	1.516e-07
		0.56	2.55235e-09	0.56	2.69008e-08	0.56	5.43279e-08	0.56	9.26641e-08	0.56	1.56833e-07
		0.57	2.61531e-09	0.57	2.73618e-08	0.57	5.55263e-08	0.57	9.59802e-08	0.57	1.61378e-07
		0.58	2.68367e-09	0.58	2.74103e-08	0.58	5.71879e-08	0.58	9.9217e-08	0.58	1.64333e-07
		0.59	2.7576e-09	0.59	2.85485e-08	0.59	6.00854e-08	0.59	1.07114e-07	0.59	1.6852e-07
		0.6	2.82806e-09	0.6	2.93513e-08	0.6	6.19226e-08	0.6	1.06852e-07	0.6	1.72525e-07
		0.61	2.92208e-09	0.61	3.02148e-08	0.61	6.37191e-08	0.61	1.09314e-07	0.61	1.77179e-07
		0.62	2.99043e-09	0.62	3.09011e-08	0.62	6.51717e-08	0.62	1.13991e-07	0.62	1.77065e-07
		0.63	3.06816e-09	0.63	3.16013e-08	0.63	6.67809e-08	0.63	1.17025e-07	0.63	1.81722e-07
		0.64	3.13579e-09	0.64	3.23301e-08	0.64	6.86529e-08	0.64	1.20941e-07	0.64	1.89819e-07
		0.65	3.2148e-09	0.65	3.28886e-08	0.65	7.16035e-08	0.65	1.26686e-07	0.65	1.93245e-07
		0.66	3.30499e-09	0.66	3.36041e-08	0.66	7.42148e-08	0.66	1.29322e-07	0.66	1.99749e-07
		0.67	3.37673e-09	0.67	3.40296e-08	0.67	7.60062e-08	0.67	1.32723e-07	0.67	2.08439e-07
		0.68	3.4514e-09	0.68	3.48945e-08	0.68	7.83088e-08	0.68	1.37461e-07	0.68	2.10856e-07
		0.69	3.55235e-09	0.69	3.55467e-08	0.69	8.04941e-08	0.69	1.39208e-07	0.69	2.08531e-07
		0.7	3.64244e-09	0.7	3.59306e-08	0.7	8.18285e-08	0.7	1.42666e-07	0.7	2.10572e-07
		0.71	3.74829e-09	0.71	3.65924e-08	0.71	8.37342e-08	0.71	1.45257e-07	0.71	2.24545e-07
		0.72	3.82877e-09	0.72	3.77058e-08	0.72	8.46334e-08	0.72	1.49663e-07	0.72	2.24124e-07
		0.73	3.92295e-09	0.73	3.91313e-08	0.73	8.68997e-08	0.73	1.55469e-07	0.73	2.30233e-07
		0.74	4.02048e-09	0.74	4.01569e-08	0.74	8.76486e-08	0.74	1.55012e-07	0.74	2.33771e-07
		0.75	4.11949e-09	0.75	4.08704e-08	0.75	8.87578e-08	0.75	1.60506e-07	0.75	2.45724e-07
		0.76	4.21939e-09	0.76	4.20082e-08	0.76	9.01986e-08	0.76	1.63087e-07	0.76	2.49292e-07
		0.77	4.32174e-09	0.77	4.34086e-08	0.77	9.17147e-08	0.77	1.65997e-07	0.77	2.58176e-07
		0.78	4.44392e-09	0.78	4.52382e-08	0.78	9.39399e-08	0.78	1.68894e-07	0.78	2.65676e-07
		0.79	4.56481e-09	0.79	4.57409e-08	0.79	9.85602e-08	0.79	1.72105e-07	0.79	2.77206e-07
		0.8	4.68607e-09	0.8	4.69878e-08	0.8	1.03257e-07	0.8	1.74818e-07	0.8	2.81453e-07
		0.81	4.80469e-09	0.81	4.84775e-08	0.81	1.04022e-07	0.81	1.81272e-07	0.81	2.83707e-07
		0.82	4.93427e-09	0.82	4.96007e-08	0.82	1.05821e-07	0.82	1.85775e-07	0.82	2.80832e-07
		0.83	5.05646e-09	0.83	5.05841e-08	0.83	1.07726e-07	0.83	1.89664e-07	0.83	3.0006e-07
		0.84	5.18597e-09	0.84	5.12398e-08	0.84	1.10141e-07	0.84	1.97537e-07	0.84	3.08846e-07
		0.85	5.31738e-09	0.85	5.23587e-08	0.85	1.14524e-07	0.85	1.99507e-07	0.85	3.14091e-07
		0.86	5.45089e-09	0.86	5.38755e-08	0.86	1.16308e-07	0.86	2.01979e-07	0.86	3.18178e-07
		0.87	5.59466e-09	0.87	5.49099e-08	0.87	1.19139e-07	0.87	2.01258e-07	0.87	3.26803e-07
		0.88	5.74926e-09	0.88	5.53164e-08	0.88	1.20947e-07	0.88	2.07389e-07	0.88	3.3504e-07
		0.89	5.9139e-09	0.89	5.59726e-08	0.89	1.25102e-07	0.89	2.13234e-07	0.89	3.39353e-07
		0.9	6.06327e-09	0.9	5.67923e-08	0.9	1.27868e-07	0.9	2.1744e-07	0.9	3.48242e-07
		0.91	6.23986e-09	0.91	5.87774e-08	0.91	1.32095e-07	0.91	2.20227e-07	0.91	3.59071e-07
		0.92	6.3913e-09	0.92	5.96769e-08	0.92	1.35706e-07	0.92	2.25408e-07	0.92	3.65238e-07
		0.93	6.54474e-09	0.93	6.0753e-08	0.93	1.3879e-07	0.93	2.29172e-07	0.93	3.75908e-07
		0.94	6.71297e-09	0.94	6.28373e-08	0.94	1.41202e-07	0.94	2.38569e-07	0.94	3.81268e-07
		0.95	6.89179e-09	0.95	6.43169e-08	0.95	1.40848e-07	0.95	2.45185e-07	0.95	3.83733e-07
		0.96	7.07841e-09	0.96	6.52338e-08	0.96	1.44819e-07	0.96	2.52815e-07	0.96	3.97502e-07
		0.97	7.25684e-09	0.97	6.67032e-08	0.97	1.48583e-07	0.97	2.54726e-07	0.97	4.06297e-07
		0.98	7.46479e-09	0.98	6.83621e-08	0.98	1.50762e-07	0.98	2.56438e-07	0.98	4.17048e-07
		0.99	7.64662e-09	0.99	7.07648e-08	0.99	1.55666e-07	0.99	2.58861e-07	0.99	4.26496e-07
		1	7.86623e-09	1	7.29024e-08	1	1.58932e-07	1	2.65162e-07	1	4.31835e-07
		1.01	8.07338e-09	1.01	7.4491e-08	1.01	1.62854e-07	1.01	2.71983e-07	1.01	4.46113e-07
		1.02	8.31982e-09	1.02	7.67903e-08	1.02	1.65802e-07	1.02	2.7999e-07	1.02	4.51826e-07
		1.03	8.56237e-09	1.03	7.82189e-08	1.03	1.68171e-07	1.03	2.86607e-07	1.03	4.6514e-07
		1.04	8.79558e-09	1.04	7.93867e-08	1.04	1.72354e-07	1.04	2.90251e-07	1.04	4.70928e-07
		1.05	9.02712e-09	1.05	8.07881e-08	1.05	1.77166e-07	1.05	2.97052e-07	1.05	4.79131e-07
		1.06	9.27316e-09	1.06	8.23105e-08	1.06	1.80318e-07	1.06	3.00671e-07	1.06	4.88627e-07
		1.07	9.51986e-09	1.07	8.37901e-08	1.07	1.83048e-07	1.07	3.05758e-07	1.07	4.95163e-07
		1.08	9.83009e-09	1.08	8.50099e-08	1.08	1.88104e-07	1.08	3.14546e-07	1.08	5.0342e-07
		1.09	1.05336e-08	1.09	8.66236e-08	1.09	1.88645e-07	1.09	3.15559e-07	1.09	5.12151e-07
		1.1	1.0782e-08	1.1	8.7834e-08	1.1	1.95632e-07	1.1	3.19885e-07	1.1	5.22536e-07
		1.11	1.10929e-08	1.11	8.93684e-08	1.11	1.99516e-07	1.11	3.30502e-07	1.11	5.32033e-07
		1.12	1.13629e-08	1.12	9.08232e-08	1.12	2.02578e-07	1.12	3.39672e-07	1.12	5.43014e-07
		1.13	1.1716e-08	1.13	9.16762e-08	1.13	2.08831e-07	1.13	3.45516e-07	1.13	5.5697e-07
		1.14	1.20486e-08	1.14	9.32598e-08	1.14	2.15085e-07	1.14	3.51368e-07	1.14	5.74697e-07
		1.15	1.23958e-08	1.15	9.55521e-08	1.15	2.21541e-07	1.15	3.5649e-07	1.15	5.72371e-07
		1.16	1.2744e-08	1.16	9.48076e-08	1.16	2.22728e-07	1.16	3.66279e-07	1.16	5.84823e-07
		1.17	1.31575e-08	1.17	9.5926e-08	1.17	2.23323e-07	1.17	3.73594e-07	1.17	5.94605e-07
		1.18	1.35255e-08	1.18	9.97103e-08	1.18	2.27746e-07	1.18	3.74132e-07	1.18	6.2007e-07
		1.19	1.3924e-08	1.19	1.05304e-07	1.19	2.32516e-07	1.19	3.82495e-07	1.19	6.18395e-07
		1.2	1.43159e-08	1.2	1.07111e-07	1.2	2.37112e-07	1.2	3.88312e-07	1.2	6.29789e-07
		1.21	1.47212e-08	1.21	1.09179e-07	1.21	2.39833e-07	1.21	3.97956e-07	1.21	6.47983e-07
		1.22	1.51388e-08	1.22	1.09964e-07	1.22	2.42929e-07	1.22	4.06387e-07	1.22	6.57433e-07
		1.23	1.56645e-08	1.23	1.13322e-07	1.23	2.48453e-07	1.23	4.1101e-07	1.23	6.59695e-07
		1.24	1.61837e-08	1.24	1.13477e-07	1.24	2.54597e-07	1.24	4.21771e-07	1.24	6.64338e-07
		1.25	1.66387e-08	1.25	1.16851e-07	1.25	2.59307e-07	1.25	4.3473e-07	1.25	6.75082e-07
		1.26	1.71084e-08	1.26	1.20766e-07	1.26	2.68139e-07	1.26	4.45031e-07	1.26	6.95573e-07
		1.27	1.77956e-08	1.27	1.23618e-07	1.27	2.72697e-07	1.27	4.50199e-07	1.27	7.14677e-07
		1.28	1.84196e-08	1.28	1.24727e-07	1.28	2.77222e-07	1.28	4.55964e-07	1.28	7.46268e-07
		1.29	1.90546e-08	1.29	1.27353e-07	1.29	2.82358e-07	1.29	4.64616e-07	1.29	7.51112e-07
		1.3	1.96075e-08	1.3	1.30201e-07	1.3	2.8965e-07	1.3	4.76167e-07	1.3	7.63196e-07
		1.31	2.01986e-08	1.31	1.2988e-07	1.31	2.92849e-07	1.31	4.7839e-07	1.31	7.81289e-07
		1.32	2.08633e-08	1.32	1.33335e-07	1.32	2.98726e-07	1.32	4.85305e-07	1.32	7.88674e-07
		1.33	2.16043e-08	1.33	1.36004e-07	1.33	3.05419e-07	1.33	5.05479e-07	1.33	8.05921e-07
		1.34	2.23685e-08	1.34	1.39159e-07	1.34	3.12484e-07	1.34	5.17144e-07	1.34	8.29742e-07
		1.35	2.31387e-08	1.35	1.42004e-07	1.35	3.20917e-07	1.35	5.26946e-07	1.35	8.45329e-07
		1.36	2.39666e-08	1.36	1.46492e-07	1.36	3.25653e-07	1.36	5.31901e-07	1.36	8.58948e-07
		1.37	2.47367e-08	1.37	1.51815e-07	1.37	3.2997e-07	1.37	5.40843e-07	1.37	8.70353e-07
		1.38	2.57121e-08	1.38	1.54688e-07	1.38	3.40374e-07	1.38	5.53875e-07	1.38	8.81353e-07
		1.39	2.66179e-08	1.39	1.57555e-07	1.39	3.46432e-07	1.39	5.65633e-07	1.39	9.10283e-07
		1.4	2.75709e-08	1.4	1.61044e-07	1.4	3.57378e-07	1.4	5.95493e-07	1.4	9.13048e-07
		1.41	2.86302e-08	1.41	1.6722e-07	1.41	3.6288e-07	1.41	6.0368e-07	1.41	9.31825e-07
		1.42	2.96172e-08	1.42	1.71205e-07	1.42	3.73352e-07	1.42	6.11517e-07	1.42	9.47446e-07
		1.43	3.07985e-08	1.43	1.75338e-07	1.43	3.80091e-07	1.43	6.35879e-07	1.43	9.771e-07
		1.44	3.19627e-08	1.44	1.77965e-07	1.44	3.90129e-07	1.44	6.5366e-07	1.44	1.0085e-06
		1.45	3.32681e-08	1.45	1.8259e-07	1.45	3.99657e-07	1.45	6.71673e-07	1.45	1.01937e-06
		1.46	3.45143e-08	1.46	1.87731e-07	1.46	4.04003e-07	1.46	6.81765e-07	1.46	1.03753e-06
		1.47	3.6081e-08	1.47	1.91824e-07	1.47	4.11661e-07	1.47	6.92946e-07	1.47	1.04667e-06
		1.48	3.75433e-08	1.48	1.97489e-07	1.48	4.22002e-07	1.48	6.99305e-07	1.48	1.07375e-06
		1.49	3.8932e-08	1.49	2.09414e-07	1.49	4.37895e-07	1.49	7.05583e-07	1.49	1.09648e-06
		1.5	4.05667e-08	1.5	2.17455e-07	1.5	4.48619e-07	1.5	7.23139e-07	1.5	1.12179e-06
		1.51	4.21588e-08	1.51	2.27372e-07	1.51	4.5805e-07	1.51	7.42864e-07	1.51	1.13419e-06
		1.52	4.38629e-08	1.52	2.32509e-07	1.52	4.71297e-07	1.52	7.56599e-07	1.52	1.16472e-06
		1.53	4.56889e-08	1.53	2.37866e-07	1.53	4.80903e-07	1.53	7.75329e-07	1.53	1.18365e-06
		1.54	4.75956e-08	1.54	2.44291e-07	1.54	4.98037e-07	1.54	7.97683e-07	1.54	1.21286e-06
		1.55	4.94801e-08	1.55	2.52322e-07	1.55	5.04814e-07	1.55	8.24796e-07	1.55	1.23918e-06
		1.56	5.15533e-08	1.56	2.55871e-07	1.56	5.2017e-07	1.56	8.41595e-07	1.56	1.26633e-06
		1.57	5.38751e-08	1.57	2.61167e-07	1.57	5.33374e-07	1.57	8.55796e-07	1.57	1.27911e-06
		1.58	5.64962e-08	1.58	2.67473e-07	1.58	5.50032e-07	1.58	8.83376e-07	1.58	1.31143e-06
		1.59	5.92188e-08	1.59	2.76171e-07	1.59	5.64985e-07	1.59	9.08071e-07	1.59	1.37559e-06
		1.6	6.21536e-08	1.6	2.84723e-07	1.6	5.87188e-07	1.6	9.33527e-07	1.6	1.42285e-06
		1.61	6.52448e-08	1.61	2.92359e-07	1.61	6.01574e-07	1.61	9.64421e-07	1.61	1.46894e-06
		1.62	6.81109e-08	1.62	3.00824e-07	1.62	6.14425e-07	1.62	9.91561e-07	1.62	1.52695e-06
		1.63	7.14053e-08	1.63	3.11203e-07	1.63	6.32669e-07	1.63	1.00784e-06	1.63	1.55894e-06
		1.64	7.48221e-08	1.64	3.22654e-07	1.64	6.42213e-07	1.64	1.03507e-06	1.64	1.54452e-06
		1.65	7.82177e-08	1.65	3.32254e-07	1.65	6.54065e-07	1.65	1.06508e-06	1.65	1.62634e-06
		1.66	8.20203e-08	1.66	3.43866e-07	1.66	6.73967e-07	1.66	1.08704e-06	1.66	1.60708e-06
		1.67	8.63252e-08	1.67	3.57799e-07	1.67	6.93199e-07	1.67	1.10843e-06	1.67	1.65838e-06
		1.68	9.04627e-08	1.68	3.69594e-07	1.68	7.08128e-07	1.68	1.13838e-06	1.68	1.68352e-06
		1.69	9.54083e-08	1.69	3.85704e-07	1.69	7.38323e-07	1.69	1.17436e-06	1.69	1.72676e-06
		1.7	1.08277e-07	1.7	3.93928e-07	1.7	7.65705e-07	1.7	1.201e-06	1.7	1.76109e-06
		1.71	1.12369e-07	1.71	4.15614e-07	1.71	8.00454e-07	1.71	1.23709e-06	1.71	1.81819e-06
		1.72	1.18132e-07	1.72	4.34579e-07	1.72	8.13329e-07	1.72	1.26881e-06	1.72	1.85144e-06
		1.73	1.23429e-07	1.73	4.4579e-07	1.73	8.55791e-07	1.73	1.29723e-06	1.73	1.89919e-06
		1.74	1.30431e-07	1.74	4.59815e-07	1.74	8.80135e-07	1.74	1.32572e-06	1.74	1.92611e-06
		1.75	1.36344e-07	1.75	4.76398e-07	1.75	9.08666e-07	1.75	1.36607e-06	1.75	1.97502e-06
		1.76	1.43546e-07	1.76	4.96326e-07	1.76	9.28938e-07	1.76	1.40121e-06	1.76	2.04666e-06
		1.77	1.5104e-07	1.77	5.09826e-07	1.77	9.51548e-07	1.77	1.42955e-06	1.77	2.10935e-06
		1.78	1.57312e-07	1.78	5.30832e-07	1.78	9.75306e-07	1.78	1.47369e-06	1.78	2.16265e-06
		1.79	1.66236e-07	1.79	5.48532e-07	1.79	1.0361e-06	1.79	1.53739e-06	1.79	2.19948e-06
		1.8	1.74455e-07	1.8	5.66999e-07	1.8	1.06996e-06	1.8	1.5906e-06	1.8	2.26302e-06
		1.81	1.84645e-07	1.81	5.92404e-07	1.81	1.10877e-06	1.81	1.63408e-06	1.81	2.33472e-06
		1.82	1.93234e-07	1.82	6.17136e-07	1.82	1.13131e-06	1.82	1.66898e-06	1.82	2.41689e-06
		1.83	2.03284e-07	1.83	6.42401e-07	1.83	1.17811e-06	1.83	1.72374e-06	1.83	2.47407e-06
		1.84	2.14051e-07	1.84	6.64373e-07	1.84	1.23879e-06	1.84	1.78979e-06	1.84	2.54913e-06
		1.85	2.25001e-07	1.85	6.9482e-07	1.85	1.26509e-06	1.85	1.87194e-06	1.85	2.6249e-06
		1.86	2.41183e-07	1.86	7.18786e-07	1.86	1.29261e-06	1.86	1.93395e-06	1.86	2.67794e-06
		1.87	2.52588e-07	1.87	7.50368e-07	1.87	1.33451e-06	1.87	2.03969e-06	1.87	2.77747e-06
		1.88	2.66304e-07	1.88	8.06124e-07	1.88	1.37982e-06	1.88	2.05691e-06	1.88	2.87337e-06
		1.89	2.81342e-07	1.89	8.28918e-07	1.89	1.46326e-06	1.89	2.15706e-06	1.89	3.03357e-06
		1.9	2.97319e-07	1.9	8.48884e-07	1.9	1.52987e-06	1.9	2.22694e-06	1.9	3.11257e-06
		1.91	3.11021e-07	1.91	8.75771e-07	1.91	1.56725e-06	1.91	2.26831e-06	1.91	3.17809e-06
		1.92	3.33575e-07	1.92	9.30713e-07	1.92	1.62809e-06	1.92	2.34304e-06	1.92	3.2775e-06
		1.93	3.48163e-07	1.93	9.66787e-07	1.93	1.69412e-06	1.93	2.44361e-06	1.93	3.40345e-06
		1.94	3.64539e-07	1.94	9.991e-07	1.94	1.75716e-06	1.94	2.51799e-06	1.94	3.54265e-06
		1.95	3.90914e-07	1.95	1.06718e-06	1.95	1.82978e-06	1.95	2.5924e-06	1.95	3.65814e-06
		1.96	4.16694e-07	1.96	1.09905e-06	1.96	1.923e-06	1.96	2.64094e-06	1.96	3.76852e-06
		1.97	4.43457e-07	1.97	1.14067e-06	1.97	2.0063e-06	1.97	2.73766e-06	1.97	3.88886e-06
		1.98	4.63645e-07	1.98	1.18219e-06	1.98	2.07998e-06	1.98	2.84704e-06	1.98	4.04043e-06
		1.99	4.87868e-07	1.99	1.23353e-06	1.99	2.16182e-06	1.99	2.96408e-06	1.99	4.13636e-06
		2	5.08908e-07	2	1.28734e-06	2	2.22335e-06	2	3.07946e-06	2	4.23584e-06
		2	5.38972e-07	2	1.3369e-06	2	2.25376e-06	2	3.14681e-06	2	4.32246e-06
		1.99	5.55333e-07	1.99	1.35994e-06	1.99	2.26826e-06	1.99	3.1445e-06	1.99	4.3505e-06
		1.98	5.64785e-07	1.98	1.37952e-06	1.98	2.29835e-06	1.98	3.18193e-06	1.98	4.39427e-06
		1.97	5.69823e-07	1.97	1.39058e-06	1.97	2.32244e-06	1.97	3.19957e-06	1.97	4.43612e-06
		1.96	5.75912e-07	1.96	1.37946e-06	1.96	2.30025e-06	1.96	3.22178e-06	1.96	4.4401e-06
		1.95	5.89775e-07	1.95	1.39743e-06	1.95	2.2949e-06	1.95	3.24573e-06	1.95	4.44659e-06
		1.94	5.97607e-07	1.94	1.42245e-06	1.94	2.28625e-06	1.94	3.26476e-06	1.94	4.47218e-06
		1.93	5.96761e-07	1.93	1.41582e-06	1.93	2.28881e-06	1.93	3.28679e-06	1.93	4.47498e-06
		1.92	5.99113e-07	1.92	1.41103e-06	1.92	2.29114e-06	1.92	3.33111e-06	1.92	4.46434e-06
		1.91	6.02583e-07	1.91	1.42475e-06	1.91	2.28717e-06	1.91	3.30255e-06	1.91	4.42981e-06
		1.9	6.02618e-07	1.9	1.41057e-06	1.9	2.2793e-06	1.9	3.28706e-06	1.9	4.42027e-06
		1.89	6.0798e-07	1.89	1.39724e-06	1.89	2.27496e-06	1.89	3.25589e-06	1.89	4.40028e-06
		1.88	6.05401e-07	1.88	1.38703e-06	1.88	2.26651e-06	1.88	3.23875e-06	1.88	4.35168e-06
		1.87	6.0307e-07	1.87	1.38478e-06	1.87	2.25828e-06	1.87	3.25055e-06	1.87	4.36129e-06
		1.86	6.00405e-07	1.86	1.38152e-06	1.86	2.26429e-06	1.86	3.22926e-06	1.86	4.29179e-06
		1.85	6.12047e-07	1.85	1.37393e-06	1.85	2.2145e-06	1.85	3.17952e-06	1.85	4.26882e-06
		1.84	6.16915e-07	1.84	1.39237e-06	1.84	2.17652e-06	1.84	3.16124e-06	1.84	4.24407e-06
		1.83	5.98872e-07	1.83	1.37959e-06	1.83	2.15922e-06	1.83	3.13198e-06	1.83	4.27291e-06
		1.82	6.00294e-07	1.82	1.35882e-06	1.82	2.13516e-06	1.82	3.08527e-06	1.82	4.29401e-06
		1.81	6.14861e-07	1.81	1.35186e-06	1.81	2.12454e-06	1.81	3.0365e-06	1.81	4.21396e-06
		1.8	6.07183e-07	1.8	1.3332e-06	1.8	2.08901e-06	1.8	3.00713e-06	1.8	4.16157e-06
		1.79	6.21462e-07	1.79	1.31433e-06	1.79	2.0964e-06	1.79	3.0301e-06	1.79	4.15412e-06
		1.78	6.2931e-07	1.78	1.30072e-06	1.78	2.10292e-06	1.78	3.02258e-06	1.78	4.13201e-06
		1.77	6.28342e-07	1.77	1.30068e-06	1.77	2.08038e-06	1.77	3.00147e-06	1.77	4.10883e-06
		1.76	6.20128e-07	1.76	1.28213e-06	1.76	2.06535e-06	1.76	2.94492e-06	1.76	3.99529e-06
		1.75	6.01671e-07	1.75	1.28123e-06	1.75	2.03438e-06	1.75	2.89596e-06	1.75	3.99874e-06
		1.74	5.84351e-07	1.74	1.27668e-06	1.74	1.99351e-06	1.74	2.85217e-06	1.74	3.93128e-06
		1.73	5.6656e-07	1.73	1.25745e-06	1.73	1.97303e-06	1.73	2.83952e-06	1.73	3.91747e-06
		1.72	5.58869e-07	1.72	1.22737e-06	1.72	1.9563e-06	1.72	2.80248e-06	1.72	3.89216e-06
		1.71	5.51656e-07	1.71	1.20765e-06	1.71	1.92591e-06	1.71	2.75031e-06	1.71	3.83122e-06
		1.7	5.44442e-07	1.7	1.19294e-06	1.7	1.90978e-06	1.7	2.7359e-06	1.7	3.76137e-06
		1.69	5.3636e-07	1.69	1.17516e-06	1.69	1.89126e-06	1.69	2.69415e-06	1.69	3.72686e-06
		1.68	5.29268e-07	1.68	1.157e-06	1.68	1.84808e-06	1.68	2.66309e-06	1.68	3.66686e-06
		1.67	5.18979e-07	1.67	1.15102e-06	1.67	1.81544e-06	1.67	2.62831e-06	1.67	3.58451e-06
		1.66	5.15314e-07	1.66	1.13486e-06	1.66	1.79208e-06	1.66	2.59891e-06	1.66	3.6097e-06
		1.65	5.0981e-07	1.65	1.11722e-06	1.65	1.78054e-06	1.65	2.55057e-06	1.65	3.52056e-06
		1.64	4.99806e-07	1.64	1.10412e-06	1.64	1.76742e-06	1.64	2.49886e-06	1.64	3.48919e-06
		1.63	4.90916e-07	1.63	1.09975e-06	1.63	1.75374e-06	1.63	2.48571e-06	1.63	3.46756e-06
		1.62	4.84086e-07	1.62	1.08823e-06	1.62	1.70851e-06	1.62	2.43026e-06	1.62	3.37425e-06
		1.61	4.79583e-07	1.61	1.07134e-06	1.61	1.69157e-06	1.61	2.40418e-06	1.61	3.26523e-06
		1.6	4.78305e-07	1.6	1.07455e-06	1.6	1.66359e-06	1.6	2.39771e-06	1.6	3.20891e-06
		1.59	4.74954e-07	1.59	1.05786e-06	1.59	1.6456e-06	1.59	2.34036e-06	1.59	3.20209e-06
		1.58	4.67658e-07	1.58	1.03851e-06	1.58	1.617e-06	1.58	2.28382e-06	1.58	3.13018e-06
		1.57	4.61003e-07	1.57	1.01367e-06	1.57	1.59246e-06	1.57	2.2578e-06	1.57	3.07446e-06
		1.56	4.51192e-07	1.56	9.85743e-07	1.56	1.59442e-06	1.56	2.22779e-06	1.56	3.02634e-06
		1.55	4.47642e-07	1.55	9.55305e-07	1.55	1.56854e-06	1.55	2.20784e-06	1.55	2.98424e-06
		1.54	4.3962e-07	1.54	9.38781e-07	1.54	1.57863e-06	1.54	2.16767e-06	1.54	2.9305e-06
		1.53	4.33725e-07	1.53	9.19438e-07	1.53	1.52328e-06	1.53	2.13675e-06	1.53	2.89378e-06
		1.52	4.28127e-07	1.52	9.01743e-07	1.52	1.47689e-06	1.52	2.09081e-06	1.52	2.88953e-06
		1.51	4.34169e-07	1.51	8.87467e-07	1.51	1.44863e-06	1.51	2.05114e-06	1.51	2.83182e-06
		1.5	4.3904e-07	1.5	8.81276e-07	1.5	1.42953e-06	1.5	2.02392e-06	1.5	2.76336e-06
		1.49	4.35273e-07	1.49	8.7074e-07	1.49	1.41569e-06	1.49	2.00606e-06	1.49	2.73697e-06
		1.48	4.32241e-07	1.48	8.55957e-07	1.48	1.39028e-06	1.48	1.97768e-06	1.48	2.68005e-06
		1.47	4.36956e-07	1.47	8.42585e-07	1.47	1.37107e-06	1.47	1.95975e-06	1.47	2.65282e-06
		1.46	4.05255e-07	1.46	8.29463e-07	1.46	1.34831e-06	1.46	1.93712e-06	1.46	2.59451e-06
		1.45	3.95452e-07	1.45	8.11981e-07	1.45	1.31313e-06	1.45	1.89793e-06	1.45	2.57607e-06
		1.44	3.7589e-07	1.44	7.94437e-07	1.44	1.28457e-06	1.44	1.86881e-06	1.44	2.54398e-06
		1.43	3.71092e-07	1.43	7.76762e-07	1.43	1.26412e-06	1.43	1.84145e-06	1.43	2.50707e-06
		1.42	3.58823e-07	1.42	7.62637e-07	1.42	1.24493e-06	1.42	1.79598e-06	1.42	2.49822e-06
		1.41	3.49987e-07	1.41	7.45575e-07	1.41	1.22473e-06	1.41	1.76585e-06	1.41	2.46778e-06
		1.4	3.45269e-07	1.4	7.3965e-07	1.4	1.20141e-06	1.4	1.7562e-06	1.4	2.41744e-06
		1.39	3.42606e-07	1.39	7.18689e-07	1.39	1.20053e-06	1.39	1.72569e-06	1.39	2.3768e-06
		1.38	3.37901e-07	1.38	7.06423e-07	1.38	1.17351e-06	1.38	1.70101e-06	1.38	2.3235e-06
		1.37	3.34285e-07	1.37	6.94292e-07	1.37	1.16773e-06	1.37	1.66313e-06	1.37	2.29594e-06
		1.36	3.32524e-07	1.36	6.78923e-07	1.36	1.14206e-06	1.36	1.63424e-06	1.36	2.22319e-06
		1.35	3.20517e-07	1.35	6.7135e-07	1.35	1.11652e-06	1.35	1.60112e-06	1.35	2.19851e-06
		1.34	3.14883e-07	1.34	6.61849e-07	1.34	1.08329e-06	1.34	1.56524e-06	1.34	2.16498e-06
		1.33	3.14895e-07	1.33	6.46859e-07	1.33	1.06332e-06	1.33	1.53698e-06	1.33	2.14742e-06
		1.32	3.1227e-07	1.32	6.29151e-07	1.32	1.03777e-06	1.32	1.51137e-06	1.32	2.06106e-06
		1.31	3.01817e-07	1.31	6.20236e-07	1.31	1.0244e-06	1.31	1.48509e-06	1.31	2.0291e-06
		1.3	2.9373e-07	1.3	6.22877e-07	1.3	1.00467e-06	1.3	1.45844e-06	1.3	2.02925e-06
		1.29	2.93476e-07	1.29	6.1322e-07	1.29	9.98815e-07	1.29	1.42567e-06	1.29	2.01129e-06
		1.28	2.89617e-07	1.28	5.91904e-07	1.28	9.79832e-07	1.28	1.39305e-06	1.28	1.98718e-06
		1.27	2.80195e-07	1.27	5.79134e-07	1.27	9.53874e-07	1.27	1.36502e-06	1.27	1.93411e-06
		1.26	2.79066e-07	1.26	5.6176e-07	1.26	9.31888e-07	1.26	1.35313e-06	1.26	1.87515e-06
		1.25	2.66249e-07	1.25	5.51948e-07	1.25	9.15632e-07	1.25	1.33556e-06	1.25	1.8286e-06
		1.24	2.58125e-07	1.24	5.41736e-07	1.24	8.98603e-07	1.24	1.30917e-06	1.24	1.79746e-06
		1.23	2.54037e-07	1.23	5.30772e-07	1.23	8.73861e-07	1.23	1.26259e-06	1.23	1.75697e-06
		1.22	2.48016e-07	1.22	5.18137e-07	1.22	8.48278e-07	1.22	1.23415e-06	1.22	1.70926e-06
		1.21	2.44455e-07	1.21	5.09256e-07	1.21	8.29887e-07	1.21	1.21345e-06	1.21	1.68917e-06
		1.2	2.39946e-07	1.2	5.02915e-07	1.2	8.1015e-07	1.2	1.20407e-06	1.2	1.65782e-06
		1.19	2.31912e-07	1.19	4.90892e-07	1.19	7.95979e-07	1.19	1.18478e-06	1.19	1.60553e-06
		1.18	2.27181e-07	1.18	4.77814e-07	1.18	7.86476e-07	1.18	1.15767e-06	1.18	1.56921e-06
		1.17	2.20564e-07	1.17	4.65043e-07	1.17	7.67808e-07	1.17	1.14362e-06	1.17	1.55763e-06
		1.16	2.16541e-07	1.16	4.54731e-07	1.16	7.63063e-07	1.16	1.11356e-06	1.16	1.53608e-06
		1.15	2.14929e-07	1.15	4.47591e-07	1.15	7.36421e-07	1.15	1.06982e-06	1.15	1.50507e-06
		1.14	2.11269e-07	1.14	4.38602e-07	1.14	7.17963e-07	1.14	1.05312e-06	1.14	1.46604e-06
		1.13	2.04737e-07	1.13	4.29645e-07	1.13	7.02522e-07	1.13	1.03164e-06	1.13	1.42609e-06
		1.12	1.99916e-07	1.12	4.21583e-07	1.12	6.86129e-07	1.12	1.0094e-06	1.12	1.39461e-06
		1.11	1.97236e-07	1.11	4.1614e-07	1.11	6.7564e-07	1.11	1.00049e-06	1.11	1.40486e-06
		1.1	1.90974e-07	1.1	4.11286e-07	1.1	6.54465e-07	1.1	9.55257e-07	1.1	1.41714e-06
		1.09	1.86677e-07	1.09	3.99359e-07	1.09	6.3668e-07	1.09	9.48302e-07	1.09	1.38927e-06
		1.08	1.82537e-07	1.08	3.85612e-07	1.08	6.2175e-07	1.08	9.34529e-07	1.08	1.33509e-06
		1.07	1.7835e-07	1.07	3.76982e-07	1.07	6.04799e-07	1.07	9.10709e-07	1.07	1.30216e-06
		1.06	1.75022e-07	1.06	3.6775e-07	1.06	5.96251e-07	1.06	9.00176e-07	1.06	1.26596e-06
		1.05	1.71306e-07	1.05	3.59082e-07	1.05	5.80099e-07	1.05	8.93391e-07	1.05	1.22488e-06
		1.04	1.68231e-07	1.04	3.5248e-07	1.04	5.70113e-07	1.04	8.7465e-07	1.04	1.20369e-06
		1.03	1.6409e-07	1.03	3.43013e-07	1.03	5.55776e-07	1.03	8.60003e-07	1.03	1.17467e-06
		1.02	1.58598e-07	1.02	3.34374e-07	1.02	5.49956e-07	1.02	8.36922e-07	1.02	1.14992e-06
		1.01	1.54972e-07	1.01	3.29229e-07	1.01	5.32561e-07	1.01	8.12115e-07	1.01	1.11168e-06
		1	1.51821e-07	1	3.22133e-07	1	5.28246e-07	1	7.8759e-07	1	1.07711e-06
		0.99	1.47424e-07	0.99	3.11362e-07	0.99	5.11807e-07	0.99	7.722e-07	0.99	1.04402e-06
		0.98	1.43486e-07	0.98	2.99411e-07	0.98	4.95644e-07	0.98	7.51243e-07	0.98	1.0197e-06
		0.97	1.39706e-07	0.97	2.92123e-07	0.97	4.81747e-07	0.97	7.31397e-07	0.97	1.00922e-06
		0.96	1.35754e-07	0.96	2.86022e-07	0.96	4.71023e-07	0.96	7.16328e-07	0.96	9.7547e-07
		0.95	1.32009e-07	0.95	2.79843e-07	0.95	4.54648e-07	0.95	7.07198e-07	0.95	9.39618e-07
		0.94	1.27432e-07	0.94	2.70765e-07	0.94	4.44555e-07	0.94	6.95085e-07	0.94	9.38592e-07
		0.93	1.24782e-07	0.93	2.59852e-07	0.93	4.37227e-07	0.93	6.75833e-07	0.93	9.24996e-07
		0.92	1.21471e-07	0.92	2.5415e-07	0.92	4.28399e-07	0.92	6.60431e-07	0.92	9.0148e-07
		0.91	1.18542e-07	0.91	2.47073e-07	0.91	4.14153e-07	0.91	6.51507e-07	0.91	8.59301e-07
		0.9	1.15277e-07	0.9	2.39586e-07	0.9	4.00031e-07	0.9	6.45649e-07	0.9	8.25559e-07
		0.89	1.1298e-07	0.89	2.32914e-07	0.89	3.87352e-07	0.89	6.31099e-07	0.89	8.08778e-07
		0.88	1.10211e-07	0.88	2.25701e-07	0.88	3.75343e-07	0.88	6.00782e-07	0.88	7.91073e-07
		0.87	1.0717e-07	0.87	2.20561e-07	0.87	3.67074e-07	0.87	5.83518e-07	0.87	7.82802e-07
		0.86	1.05169e-07	0.86	2.14765e-07	0.86	3.57323e-07	0.86	5.84189e-07	0.86	7.80759e-07
		0.85	1.02211e-07	0.85	2.09856e-07	0.85	3.45457e-07	0.85	5.58967e-07	0.85	7.67797e-07
		0.84	9.81722e-08	0.84	2.05028e-07	0.84	3.386e-07	0.84	5.48871e-07	0.84	7.18888e-07
		0.83	9.68402e-08	0.83	1.98351e-07	0.83	3.29844e-07	0.83	5.3632e-07	0.83	7.07047e-07
		0.82	9.355e-08	0.82	1.92544e-07	0.82	3.24903e-07	0.82	5.24848e-07	0.82	6.69507e-07
		0.81	9.07122e-08	0.81	1.86059e-07	0.81	3.19495e-07	0.81	5.02831e-07	0.81	6.49261e-07
		0.8	8.80219e-08	0.8	1.81208e-07	0.8	3.07107e-07	0.8	4.89849e-07	0.8	6.34869e-07
		0.79	8.49116e-08	0.79	1.7609e-07	0.79	2.9546e-07	0.79	4.8097e-07	0.79	6.2264e-07
		0.78	8.13903e-08	0.78	1.71177e-07	0.78	2.88872e-07	0.78	4.74902e-07	0.78	6.12296e-07
		0.77	7.84641e-08	0.77	1.6693e-07	0.77	2.77176e-07	0.77	4.59814e-07	0.77	6.00695e-07
		0.76	7.72454e-08	0.76	1.60044e-07	0.76	2.72586e-07	0.76	4.54862e-07	0.76	5.72804e-07
		0.75	7.43115e-08	0.75	1.5613e-07	0.75	2.64821e-07	0.75	4.41275e-07	0.75	5.57754e-07
		0.74	7.17198e-08	0.74	1.52425e-07	0.74	2.59562e-07	0.74	4.21163e-07	0.74	5.34639e-07
		0.73	6.98753e-08	0.73	1.45919e-07	0.73	2.46627e-07	0.73	4.02732e-07	0.73	5.14409e-07
		0.72	6.8102e-08	0.72	1.45736e-07	0.72	2.43144e-07	0.72	3.96904e-07	0.72	4.98377e-07
		0.71	6.60562e-08	0.71	1.41463e-07	0.71	2.39354e-07	0.71	3.81158e-07	0.71	4.77208e-07
		0.7	6.39204e-08	0.7	1.37487e-07	0.7	2.29825e-07	0.7	3.6819e-07	0.7	4.66048e-07
		0.69	6.11543e-08	0.69	1.32011e-07	0.69	2.1896e-07	0.69	3.53359e-07	0.69	4.54398e-07
		0.68	5.9251e-08	0.68	1.27392e-07	0.68	2.14684e-07	0.68	3.42433e-07	0.68	4.38027e-07
		0.67	5.76274e-08	0.67	1.23784e-07	0.67	2.09218e-07	0.67	3.30156e-07	0.67	4.26191e-07
		0.66	5.6057e-08	0.66	1.18622e-07	0.66	2.04442e-07	0.66	3.16197e-07	0.66	4.1606e-07
		0.65	5.45596e-08	0.65	1.14234e-07	0.65	1.95734e-07	0.65	3.03085e-07	0.65	4.01082e-07
		0.64	5.28555e-08	0.64	1.12056e-07	0.64	1.89736e-07	0.64	2.91007e-07	0.64	3.82946e-07
		0.63	5.12378e-08	0.63	1.07995e-07	0.63	1.81774e-07	0.63	2.82324e-07	0.63	3.76657e-07
		0.62	4.91055e-08	0.62	1.04265e-07	0.62	1.74645e-07	0.62	2.84512e-07	0.62	3.5801e-07
		0.61	4.73726e-08	0.61	1.00285e-07	0.61	1.64277e-07	0.61	2.68111e-07	0.61	3.45641e-07
		0.6	4.56992e-08	0.6	9.52873e-08	0.6	1.56194e-07	0.6	2.58618e-07	0.6	3.35435e-07
		0.59	4.44407e-08	0.59	9.37875e-08	0.59	1.52573e-07	0.59	2.49451e-07	0.59	3.29471e-07
		0.58	4.33762e-08	0.58	9.07024e-08	0.58	1.47974e-07	0.58	2.40298e-07	0.58	3.22989e-07
		0.57	4.20255e-08	0.57	8.6511e-08	0.57	1.44482e-07	0.57	2.31609e-07	0.57	3.06286e-07
		0.56	4.03119e-08	0.56	8.28994e-08	0.56	1.37119e-07	0.56	2.24031e-07	0.56	2.88947e-07
		0.55	3.83334e-08	0.55	7.96987e-08	0.55	1.35164e-07	0.55	2.14628e-07	0.55	2.83742e-07
		0.54	3.67917e-08	0.54	7.71257e-08	0.54	1.30461e-07	0.54	2.06491e-07	0.54	2.72506e-07
		0.53	3.52539e-08	0.53	7.41063e-08	0.53	1.23467e-07	0.53	1.98187e-07	0.53	2.595e-07
		0.52	3.412e-08	0.52	7.05228e-08	0.52	1.19401e-07	0.52	1.89612e-07	0.52	2.44065e-07
		0.51	3.27738e-08	0.51	6.84738e-08	0.51	1.12886e-07	0.51	1.80448e-07	0.51	2.44234e-07
		0.5	3.17542e-08	0.5	6.5691e-08	0.5	1.11394e-07	0.5	1.80212e-07	0.5	2.30809e-07
		0.49	3.06383e-08	0.49	6.32001e-08	0.49	1.08424e-07	0.49	1.74747e-07	0.49	2.2029e-07
		0.48	2.94219e-08	0.48	6.1104e-08	0.48	1.02107e-07	0.48	1.68049e-07	0.48	2.15681e-07
		0.47	2.77206e-08	0.47	5.85046e-08	0.47	9.85424e-08	0.47	1.59821e-07	0.47	2.01794e-07
		0.46	2.67273e-08	0.46	5.51461e-08	0.46	9.61761e-08	0.46	1.50933e-07	0.46	1.93738e-07
		0.45	2.62774e-08	0.45	5.26277e-08	0.45	9.10282e-08	0.45	1.40151e-07	0.45	1.81667e-07
		0.44	2.48711e-08	0.44	5.05282e-08	0.44	8.79843e-08	0.44	1.29577e-07	0.44	1.74896e-07
		0.43	2.36944e-08	0.43	4.86039e-08	0.43	8.53962e-08	0.43	1.23949e-07	0.43	1.65926e-07
		0.42	2.2925e-08	0.42	4.62134e-08	0.42	8.08845e-08	0.42	1.23319e-07	0.42	1.56775e-07
		0.41	2.19115e-08	0.41	4.48728e-08	0.41	7.69228e-08	0.41	1.17271e-07	0.41	1.47279e-07
		0.4	2.10155e-08	0.4	4.27608e-08	0.4	7.35287e-08	0.4	1.08482e-07	0.4	1.45068e-07
		0.39	2.02665e-08	0.39	4.08085e-08	0.39	7.11278e-08	0.39	1.0315e-07	0.39	1.42044e-07
		0.38	1.92569e-08	0.38	3.88745e-08	0.38	6.70373e-08	0.38	1.03294e-07	0.38	1.34224e-07
		0.37	1.85248e-08	0.37	3.71068e-08	0.37	6.14847e-08	0.37	9.37366e-08	0.37	1.29137e-07
		0.36	1.76605e-08	0.36	3.57868e-08	0.36	5.78878e-08	0.36	8.95973e-08	0.36	1.23563e-07
		0.35	1.67514e-08	0.35	3.41998e-08	0.35	5.46484e-08	0.35	8.68736e-08	0.35	1.1875e-07
		0.34	1.6198e-08	0.34	3.29874e-08	0.34	5.4081e-08	0.34	8.45799e-08	0.34	1.12103e-07
		0.33	1.5565e-08	0.33	3.13169e-08	0.33	5.22672e-08	0.33	7.91087e-08	0.33	1.05326e-07
		0.32	1.46187e-08	0.32	2.90395e-08	0.32	5.05045e-08	0.32	7.38362e-08	0.32	1.02416e-07
		0.31	1.36657e-08	0.31	2.73104e-08	0.31	4.61478e-08	0.31	6.85862e-08	0.31	9.27622e-08
		0.3	1.30036e-08	0.3	2.57624e-08	0.3	4.12744e-08	0.3	6.79894e-08	0.3	9.12904e-08
		0.29	1.2395e-08	0.29	2.43285e-08	0.29	3.76941e-08	0.29	6.24683e-08	0.29	8.72588e-08
		0.28	1.19739e-08	0.28	2.26736e-08	0.28	3.54315e-08	0.28	5.95313e-08	0.28	8.11802e-08
		0.27	1.14575e-08	0.27	2.15574e-08	0.27	3.36354e-08	0.27	5.66276e-08	0.27	7.55207e-08
		0.26	1.06563e-08	0.26	1.99979e-08	0.26	3.1614e-08	0.26	5.29634e-08	0.26	7.28669e-08
		0.25	1.01888e-08	0.25	1.86063e-08	0.25	3.08172e-08	0.25	4.87415e-08	0.25	6.68233e-08
		0.24	9.43337e-09	0.24	1.73984e-08	0.24	3.06852e-08	0.24	4.47997e-08	0.24	6.14982e-08
		0.23	9.02805e-09	0.23	1.64058e-08	0.23	2.89016e-08	0.23	4.50196e-08	0.23	5.79667e-08
		0.22	8.44382e-09	0.22	1.55749e-08	0.22	2.66907e-08	0.22	4.29904e-08	0.22	5.45476e-08
		0.21	7.98662e-09	0.21	1.46594e-08	0.21	2.50434e-08	0.21	4.08714e-08	0.21	5.09574e-08
		0.2	7.49624e-09	0.2	1.38393e-08	0.2	2.32313e-08	0.2	3.64687e-08	0.2	4.72165e-08
		0.19	6.98073e-09	0.19	1.30968e-08	0.19	2.1565e-08	0.19	3.33254e-08	0.19	4.51248e-08
		0.18	6.60153e-09	0.18	1.20884e-08	0.18	1.98753e-08	0.18	3.08817e-08	0.18	4.20279e-08
		0.17	6.2623e-09	0.17	1.10026e-08	0.17	1.85298e-08	0.17	2.92083e-08	0.17	3.91044e-08
		0.16	5.72901e-09	0.16	1.02478e-08	0.16	1.71601e-08	0.16	2.62347e-08	0.16	3.59907e-08
		0.15	5.26524e-09	0.15	9.34318e-09	0.15	1.52383e-08	0.15	2.58019e-08	0.15	3.31349e-08
		0.14	4.87391e-09	0.14	9.07979e-09	0.14	1.39382e-08	0.14	2.46345e-08	0.14	2.96274e-08
		0.13	4.39613e-09	0.13	8.28944e-09	0.13	1.28123e-08	0.13	2.29389e-08	0.13	2.68712e-08
		0.12	4.08536e-09	0.12	7.63469e-09	0.12	1.17802e-08	0.12	1.94844e-08	0.12	2.51509e-08
		0.11	3.72603e-09	0.11	7.08386e-09	0.11	1.05769e-08	0.11	1.65187e-08	0.11	2.24863e-08
		0.1	3.3319e-09	0.1	6.47047e-09	0.1	9.14721e-09	0.1	1.45181e-08	0.1	1.97922e-08
		0.09	2.97178e-09	0.09	5.76259e-09	0.09	8.44497e-09	0.09	1.3445e-08	0.09	1.77569e-08
		0.08	2.65759e-09	0.08	4.97438e-09	0.08	7.53496e-09	0.08	1.18444e-08	0.08	1.64426e-08
		0.07	2.33325e-09	0.07	4.42332e-09	0.07	6.47096e-09	0.07	1.07654e-08	0.07	1.36576e-08
		0.06	1.98641e-09	0.06	3.85355e-09	0.06	5.58475e-09	0.06	8.59637e-09	0.06	1.15459e-08
		0.05	1.66429e-09	0.05	3.26607e-09	0.05	4.65456e-09	0.05	7.79683e-09	0.05	9.71273e-09
		0.04	1.35871e-09	0.04	2.64371e-09	0.04	3.71583e-09	0.04	6.3872e-09	0.04	8.38738e-09
		0.03	1.06169e-09	0.03	2.03916e-09	0.03	2.95377e-09	0.03	4.75523e-09	0.03	6.67267e-09
		0.02	5.64854e-10	0.02	1.49874e-09	0.02	2.13891e-09	0.02	3.43758e-09	0.02	4.51911e-09
		0.01	5.51096e-10	0.01	5.70559e-10	0.01	1.33868e-09	0.01	1.96018e-09	0.01	2.68365e-09
		0	5.10611e-10	0	5.42648e-10	0	-1.33518e-11	0	-1.82988e-11	0	1.03761e-09
		Voltage 1 (V)	Current 1 (A)	Voltage 2 (V)	Current 2 (A)	Voltage 3 (V)	Current 3 (A)	Voltage 4 (V)	Current 4 (A)	Voltage 5 (V)	Current 5 (A)
	Negative voltage sweep	0	9.69049e-12	0	-4.04015e-12	0	-2.82877e-12	0	-3.49813e-12	0	-5.32309e-12
		-0.01	1.88283e-09	-0.01	9.31637e-11	-0.01	5.55069e-11	-0.01	4.30825e-11	-0.01	3.16701e-11
		-0.02	3.37501e-09	-0.02	2.201e-09	-0.02	1.34215e-09	-0.02	9.00564e-10	-0.02	7.02117e-10
		-0.03	5.29185e-09	-0.03	2.98558e-09	-0.03	1.77398e-09	-0.03	9.56868e-10	-0.03	7.47472e-10
		-0.04	7.299e-09	-0.04	4.08526e-09	-0.04	2.4178e-09	-0.04	2.03222e-09	-0.04	9.00445e-10
		-0.05	9.23356e-09	-0.05	5.14842e-09	-0.05	3.10937e-09	-0.05	2.39387e-09	-0.05	1.97776e-09
		-0.06	1.14413e-08	-0.06	6.24548e-09	-0.06	3.77444e-09	-0.06	2.93189e-09	-0.06	2.24006e-09
		-0.07	1.3087e-08	-0.07	7.1682e-09	-0.07	4.48179e-09	-0.07	3.4424e-09	-0.07	2.60992e-09
		-0.08	1.53602e-08	-0.08	8.24228e-09	-0.08	5.17737e-09	-0.08	3.91831e-09	-0.08	3.01458e-09
		-0.09	1.69862e-08	-0.09	9.38796e-09	-0.09	5.81795e-09	-0.09	4.38893e-09	-0.09	3.41812e-09
		-0.1	1.87853e-08	-0.1	1.05885e-08	-0.1	6.44558e-09	-0.1	4.87435e-09	-0.1	3.84837e-09
		-0.11	2.1351e-08	-0.11	1.1759e-08	-0.11	7.19748e-09	-0.11	5.37817e-09	-0.11	4.22889e-09
		-0.12	2.47432e-08	-0.12	1.29266e-08	-0.12	7.78089e-09	-0.12	5.85194e-09	-0.12	4.61929e-09
		-0.13	2.79954e-08	-0.13	1.4113e-08	-0.13	8.52718e-09	-0.13	6.34583e-09	-0.13	4.94968e-09
		-0.14	3.06559e-08	-0.14	1.52402e-08	-0.14	9.24749e-09	-0.14	6.90392e-09	-0.14	5.33827e-09
		-0.15	3.30246e-08	-0.15	1.61654e-08	-0.15	9.90536e-09	-0.15	7.41181e-09	-0.15	5.76486e-09
		-0.16	3.69875e-08	-0.16	1.7642e-08	-0.16	1.08034e-08	-0.16	7.88992e-09	-0.16	6.1417e-09
		-0.17	4.0739e-08	-0.17	1.88794e-08	-0.17	1.13962e-08	-0.17	8.36317e-09	-0.17	6.54994e-09
		-0.18	4.54143e-08	-0.18	1.98985e-08	-0.18	1.20733e-08	-0.18	8.97719e-09	-0.18	6.91421e-09
		-0.19	4.63585e-08	-0.19	2.11383e-08	-0.19	1.2746e-08	-0.19	9.53774e-09	-0.19	7.2786e-09
		-0.2	5.03278e-08	-0.2	2.21122e-08	-0.2	1.34255e-08	-0.2	1.01208e-08	-0.2	7.70335e-09
		-0.21	5.22382e-08	-0.21	2.38197e-08	-0.21	1.41685e-08	-0.21	1.07343e-08	-0.21	8.04934e-09
		-0.22	5.97732e-08	-0.22	2.49016e-08	-0.22	1.49817e-08	-0.22	1.127e-08	-0.22	8.51611e-09
		-0.23	6.05206e-08	-0.23	2.59575e-08	-0.23	1.57278e-08	-0.23	1.18002e-08	-0.23	8.94335e-09
		-0.24	6.11657e-08	-0.24	2.73218e-08	-0.24	1.65844e-08	-0.24	1.23062e-08	-0.24	9.34065e-09
		-0.25	6.70492e-08	-0.25	2.83802e-08	-0.25	1.70308e-08	-0.25	1.2981e-08	-0.25	9.80819e-09
		-0.26	7.18497e-08	-0.26	2.94418e-08	-0.26	1.75979e-08	-0.26	1.34538e-08	-0.26	1.0066e-08
		-0.27	7.81047e-08	-0.27	3.07552e-08	-0.27	1.84898e-08	-0.27	1.3892e-08	-0.27	1.05079e-08
		-0.28	8.38655e-08	-0.28	3.20032e-08	-0.28	1.9445e-08	-0.28	1.44144e-08	-0.28	1.09347e-08
		-0.29	8.47272e-08	-0.29	3.34486e-08	-0.29	2.0157e-08	-0.29	1.49574e-08	-0.29	1.14071e-08
		-0.3	8.96228e-08	-0.3	3.44448e-08	-0.3	2.1036e-08	-0.3	1.54292e-08	-0.3	1.18459e-08
		-0.31	9.52247e-08	-0.31	3.61691e-08	-0.31	2.17687e-08	-0.31	1.60705e-08	-0.31	1.23145e-08
		-0.32	1.04066e-07	-0.32	3.74354e-08	-0.32	2.25161e-08	-0.32	1.65388e-08	-0.32	1.27296e-08
		-0.33	1.10013e-07	-0.33	3.87889e-08	-0.33	2.3237e-08	-0.33	1.70706e-08	-0.33	1.3107e-08
		-0.34	1.13873e-07	-0.34	4.00236e-08	-0.34	2.40714e-08	-0.34	1.76136e-08	-0.34	1.35896e-08
		-0.35	1.15e-07	-0.35	4.14655e-08	-0.35	2.4818e-08	-0.35	1.82541e-08	-0.35	1.40092e-08
		-0.36	1.26893e-07	-0.36	4.27611e-08	-0.36	2.547e-08	-0.36	1.88788e-08	-0.36	1.45795e-08
		-0.37	1.34326e-07	-0.37	4.3901e-08	-0.37	2.61272e-08	-0.37	1.9586e-08	-0.37	1.50687e-08
		-0.38	1.37739e-07	-0.38	4.52946e-08	-0.38	2.70724e-08	-0.38	2.00812e-08	-0.38	1.54953e-08
		-0.39	1.43038e-07	-0.39	4.65867e-08	-0.39	2.79626e-08	-0.39	2.06826e-08	-0.39	1.59342e-08
		-0.4	1.49612e-07	-0.4	4.82517e-08	-0.4	2.84404e-08	-0.4	2.12657e-08	-0.4	1.63527e-08
		-0.41	1.60882e-07	-0.41	4.94671e-08	-0.41	2.95833e-08	-0.41	2.18596e-08	-0.41	1.6792e-08
		-0.42	1.66418e-07	-0.42	5.01551e-08	-0.42	3.07812e-08	-0.42	2.25049e-08	-0.42	1.71609e-08
		-0.43	1.74129e-07	-0.43	5.17363e-08	-0.43	3.15323e-08	-0.43	2.29704e-08	-0.43	1.76401e-08
		-0.44	1.7306e-07	-0.44	5.32999e-08	-0.44	3.2566e-08	-0.44	2.34792e-08	-0.44	1.80324e-08
		-0.45	1.78796e-07	-0.45	5.46108e-08	-0.45	3.38868e-08	-0.45	2.41188e-08	-0.45	1.86358e-08
		-0.46	1.81734e-07	-0.46	5.60722e-08	-0.46	3.4564e-08	-0.46	2.47672e-08	-0.46	1.92394e-08
		-0.47	1.89432e-07	-0.47	5.75656e-08	-0.47	3.52168e-08	-0.47	2.53943e-08	-0.47	1.96184e-08
		-0.48	1.9514e-07	-0.48	5.86806e-08	-0.48	3.58072e-08	-0.48	2.60546e-08	-0.48	2.00094e-08
		-0.49	1.95054e-07	-0.49	6.032e-08	-0.49	3.66437e-08	-0.49	2.64183e-08	-0.49	2.05747e-08
		-0.5	2.07241e-07	-0.5	6.15824e-08	-0.5	3.77875e-08	-0.5	2.70735e-08	-0.5	2.12357e-08
		-0.51	2.15202e-07	-0.51	6.36568e-08	-0.51	3.85301e-08	-0.51	2.76981e-08	-0.51	2.15461e-08
		-0.52	2.23661e-07	-0.52	6.52928e-08	-0.52	3.93347e-08	-0.52	2.83538e-08	-0.52	2.18485e-08
		-0.53	2.34629e-07	-0.53	6.62246e-08	-0.53	4.00895e-08	-0.53	2.91847e-08	-0.53	2.22787e-08
		-0.54	2.40656e-07	-0.54	6.77916e-08	-0.54	4.06974e-08	-0.54	2.9809e-08	-0.54	2.27043e-08
		-0.55	2.54185e-07	-0.55	6.95239e-08	-0.55	4.15846e-08	-0.55	3.05313e-08	-0.55	2.31254e-08
		-0.56	2.62249e-07	-0.56	7.12061e-08	-0.56	4.23409e-08	-0.56	3.10853e-08	-0.56	2.38762e-08
		-0.57	2.72712e-07	-0.57	7.27784e-08	-0.57	4.28737e-08	-0.57	3.16595e-08	-0.57	2.45342e-08
		-0.58	2.80476e-07	-0.58	7.40981e-08	-0.58	4.45003e-08	-0.58	3.21165e-08	-0.58	2.49477e-08
		-0.59	2.86751e-07	-0.59	7.54277e-08	-0.59	4.51342e-08	-0.59	3.29111e-08	-0.59	2.55876e-08
		-0.6	2.90959e-07	-0.6	7.70057e-08	-0.6	4.59582e-08	-0.6	3.36814e-08	-0.6	2.59888e-08
		-0.61	2.9375e-07	-0.61	7.91458e-08	-0.61	4.68826e-08	-0.61	3.43524e-08	-0.61	2.63727e-08
		-0.62	2.95773e-07	-0.62	8.02311e-08	-0.62	4.84616e-08	-0.62	3.51133e-08	-0.62	2.69723e-08
		-0.63	3.05665e-07	-0.63	8.23456e-08	-0.63	4.95843e-08	-0.63	3.56605e-08	-0.63	2.73286e-08
		-0.64	3.06872e-07	-0.64	8.39421e-08	-0.64	5.05198e-08	-0.64	3.61215e-08	-0.64	2.79844e-08
		-0.65	3.12627e-07	-0.65	8.59187e-08	-0.65	5.12281e-08	-0.65	3.69577e-08	-0.65	2.87482e-08
		-0.66	3.16475e-07	-0.66	8.74453e-08	-0.66	5.25194e-08	-0.66	3.78822e-08	-0.66	2.92798e-08
		-0.67	3.28914e-07	-0.67	8.92789e-08	-0.67	5.3627e-08	-0.67	3.84589e-08	-0.67	2.97759e-08
		-0.68	3.30253e-07	-0.68	9.09508e-08	-0.68	5.43053e-08	-0.68	3.90415e-08	-0.68	3.04345e-08
		-0.69	3.35036e-07	-0.69	9.28038e-08	-0.69	5.53101e-08	-0.69	4.01591e-08	-0.69	3.08846e-08
		-0.7	3.41874e-07	-0.7	9.48692e-08	-0.7	5.65467e-08	-0.7	4.07265e-08	-0.7	3.12868e-08
		-0.71	3.6005e-07	-0.71	9.69798e-08	-0.71	5.75936e-08	-0.71	4.14244e-08	-0.71	3.21639e-08
		-0.72	3.60452e-07	-0.72	9.82773e-08	-0.72	5.89109e-08	-0.72	4.23157e-08	-0.72	3.27155e-08
		-0.73	3.66061e-07	-0.73	9.98783e-08	-0.73	6.02245e-08	-0.73	4.30725e-08	-0.73	3.317e-08
		-0.74	3.7007e-07	-0.74	1.01997e-07	-0.74	6.10985e-08	-0.74	4.38153e-08	-0.74	3.38617e-08
		-0.75	3.87566e-07	-0.75	1.02186e-07	-0.75	6.19701e-08	-0.75	4.42882e-08	-0.75	3.43596e-08
		-0.76	3.97482e-07	-0.76	1.03986e-07	-0.76	6.27672e-08	-0.76	4.50566e-08	-0.76	3.51251e-08
		-0.77	4.00665e-07	-0.77	1.05002e-07	-0.77	6.40586e-08	-0.77	4.57922e-08	-0.77	3.56657e-08
		-0.78	4.07224e-07	-0.78	1.07973e-07	-0.78	6.47308e-08	-0.78	4.65175e-08	-0.78	3.61459e-08
		-0.79	4.14636e-07	-0.79	1.10108e-07	-0.79	6.56463e-08	-0.79	4.74415e-08	-0.79	3.67717e-08
		-0.8	4.17833e-07	-0.8	1.11503e-07	-0.8	6.66134e-08	-0.8	4.84989e-08	-0.8	3.75416e-08
		-0.81	4.27624e-07	-0.81	1.13412e-07	-0.81	6.79684e-08	-0.81	4.94742e-08	-0.81	3.80647e-08
		-0.82	4.20228e-07	-0.82	1.1539e-07	-0.82	6.92999e-08	-0.82	5.00799e-08	-0.82	3.86939e-08
		-0.83	4.26289e-07	-0.83	1.17127e-07	-0.83	7.06411e-08	-0.83	5.10129e-08	-0.83	3.92875e-08
		-0.84	4.26879e-07	-0.84	1.18179e-07	-0.84	7.13115e-08	-0.84	5.17474e-08	-0.84	3.99618e-08
		-0.85	4.27769e-07	-0.85	1.20658e-07	-0.85	7.21612e-08	-0.85	5.28272e-08	-0.85	4.0733e-08
		-0.86	4.38256e-07	-0.86	1.21754e-07	-0.86	7.40849e-08	-0.86	5.37032e-08	-0.86	4.17122e-08
		-0.87	4.39839e-07	-0.87	1.2413e-07	-0.87	7.46798e-08	-0.87	5.44476e-08	-0.87	4.21032e-08
		-0.88	4.44195e-07	-0.88	1.25837e-07	-0.88	7.60987e-08	-0.88	5.49208e-08	-0.88	4.28425e-08
		-0.89	4.55812e-07	-0.89	1.2824e-07	-0.89	7.71674e-08	-0.89	5.63527e-08	-0.89	4.35263e-08
		-0.9	4.49917e-07	-0.9	1.30375e-07	-0.9	7.88391e-08	-0.9	5.77724e-08	-0.9	4.39927e-08
		-0.91	4.56826e-07	-0.91	1.31969e-07	-0.91	7.95501e-08	-0.91	5.85731e-08	-0.91	4.49953e-08
		-0.92	4.55298e-07	-0.92	1.34405e-07	-0.92	8.09244e-08	-0.92	5.97131e-08	-0.92	4.53105e-08
		-0.93	4.57561e-07	-0.93	1.35174e-07	-0.93	8.29553e-08	-0.93	6.03478e-08	-0.93	4.59899e-08
		-0.94	4.77817e-07	-0.94	1.37697e-07	-0.94	8.40993e-08	-0.94	6.12334e-08	-0.94	4.71446e-08
		-0.95	4.75633e-07	-0.95	1.40463e-07	-0.95	8.4951e-08	-0.95	6.19272e-08	-0.95	4.77376e-08
		-0.96	4.96268e-07	-0.96	1.41825e-07	-0.96	8.61619e-08	-0.96	6.27849e-08	-0.96	4.85173e-08
		-0.97	4.97831e-07	-0.97	1.45221e-07	-0.97	8.72217e-08	-0.97	6.36187e-08	-0.97	4.93262e-08
		-0.98	5.01839e-07	-0.98	1.46936e-07	-0.98	8.90478e-08	-0.98	6.46148e-08	-0.98	5.0033e-08
		-0.99	5.07454e-07	-0.99	1.48797e-07	-0.99	9.04628e-08	-0.99	6.53732e-08	-0.99	5.06617e-08
		-1	5.17131e-07	-1	1.50729e-07	-1	9.19554e-08	-1	6.67387e-08	-1	5.12915e-08
		-1.01	5.22499e-07	-1.01	1.51978e-07	-1.01	9.33988e-08	-1.01	6.75765e-08	-1.01	5.18565e-08
		-1.02	5.24534e-07	-1.02	1.54624e-07	-1.02	9.47754e-08	-1.02	6.81334e-08	-1.02	5.27238e-08
		-1.03	5.33926e-07	-1.03	1.58e-07	-1.03	9.55235e-08	-1.03	6.90312e-08	-1.03	5.3421e-08
		-1.04	5.44046e-07	-1.04	1.59628e-07	-1.04	9.65549e-08	-1.04	7.01804e-08	-1.04	5.43347e-08
		-1.05	5.38571e-07	-1.05	1.60588e-07	-1.05	9.75454e-08	-1.05	7.13147e-08	-1.05	5.51468e-08
		-1.06	5.47876e-07	-1.06	1.62125e-07	-1.06	9.93032e-08	-1.06	7.2534e-08	-1.06	5.59674e-08
		-1.07	5.42354e-07	-1.07	1.65063e-07	-1.07	1.02351e-07	-1.07	7.33053e-08	-1.07	5.66802e-08
		-1.08	5.45079e-07	-1.08	1.67136e-07	-1.08	1.02175e-07	-1.08	7.42861e-08	-1.08	5.75363e-08
		-1.09	5.38718e-07	-1.09	1.70467e-07	-1.09	1.03906e-07	-1.09	7.54056e-08	-1.09	5.85289e-08
		-1.1	5.49764e-07	-1.1	1.7107e-07	-1.1	1.05425e-07	-1.1	7.64126e-08	-1.1	5.94534e-08
		-1.11	5.5703e-07	-1.11	1.73512e-07	-1.11	1.06666e-07	-1.11	7.74445e-08	-1.11	6.05834e-08
		-1.12	5.68806e-07	-1.12	1.75658e-07	-1.12	1.08388e-07	-1.12	7.88178e-08	-1.12	6.13417e-08
		-1.13	5.69182e-07	-1.13	1.77354e-07	-1.13	1.10534e-07	-1.13	7.97678e-08	-1.13	6.24086e-08
		-1.14	5.72763e-07	-1.14	1.80111e-07	-1.14	1.1253e-07	-1.14	8.08064e-08	-1.14	6.35633e-08
		-1.15	5.71628e-07	-1.15	1.81596e-07	-1.15	1.13576e-07	-1.15	8.21638e-08	-1.15	6.434e-08
		-1.16	5.72339e-07	-1.16	1.82482e-07	-1.16	1.15321e-07	-1.16	8.32542e-08	-1.16	6.49821e-08
		-1.17	5.78099e-07	-1.17	1.8469e-07	-1.17	1.16623e-07	-1.17	8.44792e-08	-1.17	6.59449e-08
		-1.18	5.76906e-07	-1.18	1.8707e-07	-1.18	1.18886e-07	-1.18	8.60127e-08	-1.18	6.70611e-08
		-1.19	5.84486e-07	-1.19	1.90452e-07	-1.19	1.20196e-07	-1.19	8.73229e-08	-1.19	6.78141e-08
		-1.2	5.81967e-07	-1.2	1.91357e-07	-1.2	1.21753e-07	-1.2	8.85249e-08	-1.2	6.88731e-08
		-1.21	5.88822e-07	-1.21	1.92626e-07	-1.21	1.23057e-07	-1.21	8.96139e-08	-1.21	6.96671e-08
		-1.22	5.87452e-07	-1.22	1.96645e-07	-1.22	1.2442e-07	-1.22	9.0817e-08	-1.22	7.08658e-08
		-1.23	5.89974e-07	-1.23	1.98575e-07	-1.23	1.26331e-07	-1.23	9.23295e-08	-1.23	7.21933e-08
		-1.24	5.94874e-07	-1.24	2.01954e-07	-1.24	1.27759e-07	-1.24	9.32965e-08	-1.24	7.31774e-08
		-1.25	5.97008e-07	-1.25	2.02891e-07	-1.25	1.28212e-07	-1.25	9.47479e-08	-1.25	7.43113e-08
		-1.26	5.996e-07	-1.26	2.06522e-07	-1.26	1.3052e-07	-1.26	9.5834e-08	-1.26	7.52163e-08
		-1.27	6.11133e-07	-1.27	2.08026e-07	-1.27	1.33425e-07	-1.27	9.74984e-08	-1.27	7.62234e-08
		-1.28	5.9792e-07	-1.28	2.09423e-07	-1.28	1.35014e-07	-1.28	9.82555e-08	-1.28	7.73816e-08
		-1.29	6.02253e-07	-1.29	2.10898e-07	-1.29	1.36715e-07	-1.29	1.01131e-07	-1.29	7.86818e-08
		-1.3	6.0181e-07	-1.3	2.13316e-07	-1.3	1.3824e-07	-1.3	1.00907e-07	-1.3	8.00998e-08
		-1.31	5.94058e-07	-1.31	2.15682e-07	-1.31	1.40756e-07	-1.31	1.02677e-07	-1.31	8.11772e-08
		-1.32	6.01511e-07	-1.32	2.17224e-07	-1.32	1.42386e-07	-1.32	1.03559e-07	-1.32	8.22073e-08
		-1.33	5.99277e-07	-1.33	2.21441e-07	-1.33	1.44584e-07	-1.33	1.04981e-07	-1.33	8.31377e-08
		-1.34	6.06057e-07	-1.34	2.21888e-07	-1.34	1.45523e-07	-1.34	1.06557e-07	-1.34	8.46313e-08
		-1.35	6.04327e-07	-1.35	2.28049e-07	-1.35	1.47126e-07	-1.35	1.07524e-07	-1.35	8.57195e-08
		-1.36	6.06294e-07	-1.36	2.2827e-07	-1.36	1.48084e-07	-1.36	1.08605e-07	-1.36	8.69082e-08
		-1.37	6.14632e-07	-1.37	2.32497e-07	-1.37	1.49558e-07	-1.37	1.09764e-07	-1.37	8.81853e-08
		-1.38	6.12208e-07	-1.38	2.34011e-07	-1.38	1.51034e-07	-1.38	1.11571e-07	-1.38	8.91193e-08
		-1.39	6.18129e-07	-1.39	2.37228e-07	-1.39	1.53177e-07	-1.39	1.13166e-07	-1.39	9.03728e-08
		-1.4	6.12949e-07	-1.4	2.39041e-07	-1.4	1.55233e-07	-1.4	1.14696e-07	-1.4	9.14848e-08
		-1.41	6.14841e-07	-1.41	2.38851e-07	-1.41	1.57696e-07	-1.41	1.15952e-07	-1.41	9.31191e-08
		-1.42	6.18657e-07	-1.42	2.41971e-07	-1.42	1.6139e-07	-1.42	1.17906e-07	-1.42	9.42595e-08
		-1.43	6.17879e-07	-1.43	2.45616e-07	-1.43	1.62906e-07	-1.43	1.19842e-07	-1.43	9.53417e-08
		-1.44	6.20838e-07	-1.44	2.48017e-07	-1.44	1.65179e-07	-1.44	1.21525e-07	-1.44	9.71749e-08
		-1.45	6.25196e-07	-1.45	2.51973e-07	-1.45	1.6542e-07	-1.45	1.23432e-07	-1.45	9.8246e-08
		-1.46	6.21946e-07	-1.46	2.52746e-07	-1.46	1.68132e-07	-1.46	1.24596e-07	-1.46	9.9783e-08
		-1.47	6.25561e-07	-1.47	2.55208e-07	-1.47	1.69501e-07	-1.47	1.26545e-07	-1.47	1.02452e-07
		-1.48	6.28846e-07	-1.48	2.58819e-07	-1.48	1.71238e-07	-1.48	1.28095e-07	-1.48	1.01936e-07
		-1.49	6.36322e-07	-1.49	2.61214e-07	-1.49	1.75196e-07	-1.49	1.29489e-07	-1.49	1.03649e-07
		-1.5	6.37658e-07	-1.5	2.62331e-07	-1.5	1.7742e-07	-1.5	1.30795e-07	-1.5	1.05038e-07
		-1.51	6.41046e-07	-1.51	2.66197e-07	-1.51	1.78828e-07	-1.51	1.32557e-07	-1.51	1.06875e-07
		-1.52	6.35985e-07	-1.52	2.70729e-07	-1.52	1.81131e-07	-1.52	1.35442e-07	-1.52	1.08173e-07
		-1.53	6.40467e-07	-1.53	2.74765e-07	-1.53	1.81492e-07	-1.53	1.36073e-07	-1.53	1.09776e-07
		-1.54	6.43605e-07	-1.54	2.77314e-07	-1.54	1.84147e-07	-1.54	1.38502e-07	-1.54	1.10578e-07
		-1.55	6.4332e-07	-1.55	2.79878e-07	-1.55	1.85676e-07	-1.55	1.39851e-07	-1.55	1.12395e-07
		-1.56	6.42727e-07	-1.56	2.82161e-07	-1.56	1.89122e-07	-1.56	1.41971e-07	-1.56	1.14073e-07
		-1.57	6.43615e-07	-1.57	2.86404e-07	-1.57	1.90792e-07	-1.57	1.4447e-07	-1.57	1.15513e-07
		-1.58	6.4442e-07	-1.58	2.87857e-07	-1.58	1.93196e-07	-1.58	1.46065e-07	-1.58	1.1766e-07
		-1.59	6.49169e-07	-1.59	2.89087e-07	-1.59	1.95957e-07	-1.59	1.48264e-07	-1.59	1.19081e-07
		-1.6	6.51622e-07	-1.6	2.92459e-07	-1.6	1.98267e-07	-1.6	1.50391e-07	-1.6	1.20919e-07
		-1.61	6.51408e-07	-1.61	2.94861e-07	-1.61	2.01594e-07	-1.61	1.51799e-07	-1.61	1.22548e-07
		-1.62	6.62672e-07	-1.62	2.99271e-07	-1.62	2.02257e-07	-1.62	1.5455e-07	-1.62	1.24229e-07
		-1.63	6.6482e-07	-1.63	3.01645e-07	-1.63	2.05554e-07	-1.63	1.55698e-07	-1.63	1.25571e-07
		-1.64	6.69167e-07	-1.64	3.04938e-07	-1.64	2.08682e-07	-1.64	1.57495e-07	-1.64	1.27538e-07
		-1.65	6.79449e-07	-1.65	3.08289e-07	-1.65	2.10706e-07	-1.65	1.58745e-07	-1.65	1.2921e-07
		-1.66	6.83663e-07	-1.66	3.10411e-07	-1.66	2.1356e-07	-1.66	1.60625e-07	-1.66	1.3085e-07
		-1.67	6.88201e-07	-1.67	3.12057e-07	-1.67	2.13807e-07	-1.67	1.62438e-07	-1.67	1.32531e-07
		-1.68	6.86011e-07	-1.68	3.15739e-07	-1.68	2.17575e-07	-1.68	1.64229e-07	-1.68	1.33928e-07
		-1.69	6.88323e-07	-1.69	3.1956e-07	-1.69	2.19483e-07	-1.69	1.66791e-07	-1.69	1.35985e-07
		-1.7	6.90944e-07	-1.7	3.22623e-07	-1.7	2.21425e-07	-1.7	1.68783e-07	-1.7	1.37633e-07
		-1.71	6.93618e-07	-1.71	3.27741e-07	-1.71	2.242e-07	-1.71	1.7087e-07	-1.71	1.39527e-07
		-1.72	6.92369e-07	-1.72	3.29195e-07	-1.72	2.27759e-07	-1.72	1.72948e-07	-1.72	1.41173e-07
		-1.73	6.99953e-07	-1.73	3.31561e-07	-1.73	2.30323e-07	-1.73	1.74844e-07	-1.73	1.43248e-07
		-1.74	6.99029e-07	-1.74	3.3441e-07	-1.74	2.33099e-07	-1.74	1.77292e-07	-1.74	1.45223e-07
		-1.75	6.99475e-07	-1.75	3.37756e-07	-1.75	2.3519e-07	-1.75	1.79588e-07	-1.75	1.47078e-07
		-1.76	7.03256e-07	-1.76	3.41904e-07	-1.76	2.38394e-07	-1.76	1.81724e-07	-1.76	1.49122e-07
		-1.77	7.03609e-07	-1.77	3.46027e-07	-1.77	2.41505e-07	-1.77	1.84121e-07	-1.77	1.50773e-07
		-1.78	7.08801e-07	-1.78	3.47936e-07	-1.78	2.43647e-07	-1.78	1.86448e-07	-1.78	1.52889e-07
		-1.79	7.1477e-07	-1.79	3.51113e-07	-1.79	2.46971e-07	-1.79	1.8879e-07	-1.79	1.54817e-07
		-1.8	7.18964e-07	-1.8	3.55265e-07	-1.8	2.50035e-07	-1.8	1.90928e-07	-1.8	1.56752e-07
		-1.81	7.15192e-07	-1.81	3.59081e-07	-1.81	2.52714e-07	-1.81	1.93796e-07	-1.81	1.591e-07
		-1.82	7.17429e-07	-1.82	3.62733e-07	-1.82	2.5571e-07	-1.82	1.95974e-07	-1.82	1.61599e-07
		-1.83	7.23281e-07	-1.83	3.65558e-07	-1.83	2.58222e-07	-1.83	1.98321e-07	-1.83	1.64158e-07
		-1.84	7.28446e-07	-1.84	3.69087e-07	-1.84	2.60804e-07	-1.84	2.00597e-07	-1.84	1.65938e-07
		-1.85	7.27383e-07	-1.85	3.73289e-07	-1.85	2.63734e-07	-1.85	2.02891e-07	-1.85	1.68016e-07
		-1.86	7.32763e-07	-1.86	3.77162e-07	-1.86	2.67724e-07	-1.86	2.05553e-07	-1.86	1.70388e-07
		-1.87	7.32781e-07	-1.87	3.8166e-07	-1.87	2.70622e-07	-1.87	2.08513e-07	-1.87	1.72759e-07
		-1.88	7.35105e-07	-1.88	3.84186e-07	-1.88	2.73612e-07	-1.88	2.11255e-07	-1.88	1.74442e-07
		-1.89	7.37783e-07	-1.89	3.8913e-07	-1.89	2.75617e-07	-1.89	2.13273e-07	-1.89	1.76715e-07
		-1.9	7.43555e-07	-1.9	3.91644e-07	-1.9	2.7791e-07	-1.9	2.15898e-07	-1.9	1.7928e-07
		-1.91	7.47444e-07	-1.91	3.94507e-07	-1.91	2.81141e-07	-1.91	2.18719e-07	-1.91	1.81627e-07
		-1.92	7.48068e-07	-1.92	3.9914e-07	-1.92	2.83889e-07	-1.92	2.20889e-07	-1.92	1.84107e-07
		-1.93	7.52e-07	-1.93	4.02728e-07	-1.93	2.86433e-07	-1.93	2.2349e-07	-1.93	1.86073e-07
		-1.94	7.54471e-07	-1.94	4.07879e-07	-1.94	2.90172e-07	-1.94	2.26684e-07	-1.94	1.88259e-07
		-1.95	7.59571e-07	-1.95	4.11232e-07	-1.95	2.9252e-07	-1.95	2.2986e-07	-1.95	1.91219e-07
		-1.96	7.57762e-07	-1.96	4.16093e-07	-1.96	2.96235e-07	-1.96	2.32686e-07	-1.96	1.93892e-07
		-1.97	7.57059e-07	-1.97	4.21105e-07	-1.97	2.98312e-07	-1.97	2.35157e-07	-1.97	1.96684e-07
		-1.98	7.62893e-07	-1.98	4.24079e-07	-1.98	3.02271e-07	-1.98	2.37578e-07	-1.98	1.98763e-07
		-1.99	7.68216e-07	-1.99	4.28107e-07	-1.99	3.05217e-07	-1.99	2.40304e-07	-1.99	2.00917e-07
		-2	7.71056e-07	-2	4.31664e-07	-2	3.07869e-07	-2	2.43259e-07	-2	2.03218e-07
		-2	7.62479e-07	-2	4.2662e-07	-2	3.06612e-07	-2	2.42221e-07	-2	2.02009e-07
		-1.99	7.46009e-07	-1.99	4.17751e-07	-1.99	3.01226e-07	-1.99	2.37718e-07	-1.99	1.97931e-07
		-1.98	7.29768e-07	-1.98	4.08251e-07	-1.98	2.95077e-07	-1.98	2.33031e-07	-1.98	1.94815e-07
		-1.97	7.15421e-07	-1.97	4.01575e-07	-1.97	2.89302e-07	-1.97	2.28771e-07	-1.97	1.91126e-07
		-1.96	7.02333e-07	-1.96	3.93199e-07	-1.96	2.83352e-07	-1.96	2.24699e-07	-1.96	1.87648e-07
		-1.95	6.88977e-07	-1.95	3.85076e-07	-1.95	2.78888e-07	-1.95	2.20893e-07	-1.95	1.84172e-07
		-1.94	6.78196e-07	-1.94	3.79562e-07	-1.94	2.73932e-07	-1.94	2.16423e-07	-1.94	1.81082e-07
		-1.93	6.62513e-07	-1.93	3.72831e-07	-1.93	2.67804e-07	-1.93	2.129e-07	-1.93	1.77639e-07
		-1.92	6.48105e-07	-1.92	3.65397e-07	-1.92	2.62858e-07	-1.92	2.08741e-07	-1.92	1.74404e-07
		-1.91	6.3797e-07	-1.91	3.60037e-07	-1.91	2.58294e-07	-1.91	2.05314e-07	-1.91	1.7136e-07
		-1.9	6.22182e-07	-1.9	3.53738e-07	-1.9	2.55487e-07	-1.9	2.01778e-07	-1.9	1.68173e-07
		-1.89	6.10919e-07	-1.89	3.46627e-07	-1.89	2.51366e-07	-1.89	1.98031e-07	-1.89	1.64873e-07
		-1.88	5.99264e-07	-1.88	3.40504e-07	-1.88	2.46869e-07	-1.88	1.9377e-07	-1.88	1.61818e-07
		-1.87	5.87681e-07	-1.87	3.36287e-07	-1.87	2.42871e-07	-1.87	1.90488e-07	-1.87	1.59297e-07
		-1.86	5.7695e-07	-1.86	3.30715e-07	-1.86	2.38261e-07	-1.86	1.87403e-07	-1.86	1.56615e-07
		-1.85	5.65747e-07	-1.85	3.23937e-07	-1.85	2.34606e-07	-1.85	1.83781e-07	-1.85	1.53447e-07
		-1.84	5.56122e-07	-1.84	3.17719e-07	-1.84	2.3042e-07	-1.84	1.80655e-07	-1.84	1.50676e-07
		-1.83	5.47385e-07	-1.83	3.13469e-07	-1.83	2.25942e-07	-1.83	1.77371e-07	-1.83	1.47865e-07
		-1.82	5.35439e-07	-1.82	3.07982e-07	-1.82	2.22245e-07	-1.82	1.74155e-07	-1.82	1.45385e-07
		-1.81	5.28519e-07	-1.81	3.03373e-07	-1.81	2.17974e-07	-1.81	1.71121e-07	-1.81	1.42958e-07
		-1.8	5.18294e-07	-1.8	2.97698e-07	-1.8	2.13891e-07	-1.8	1.68074e-07	-1.8	1.40294e-07
		-1.79	5.1029e-07	-1.79	2.93092e-07	-1.79	2.10453e-07	-1.79	1.65014e-07	-1.79	1.3772e-07
		-1.78	5.02281e-07	-1.78	2.87525e-07	-1.78	2.07035e-07	-1.78	1.62767e-07	-1.78	1.35496e-07
		-1.77	4.90025e-07	-1.77	2.82205e-07	-1.77	2.03831e-07	-1.77	1.59448e-07	-1.77	1.33528e-07
		-1.76	4.8954e-07	-1.76	2.77726e-07	-1.76	2.00701e-07	-1.76	1.5639e-07	-1.76	1.30915e-07
		-1.75	4.75842e-07	-1.75	2.73237e-07	-1.75	1.96605e-07	-1.75	1.53818e-07	-1.75	1.29119e-07
		-1.74	4.6394e-07	-1.74	2.68545e-07	-1.74	1.93406e-07	-1.74	1.51e-07	-1.74	1.2659e-07
		-1.73	4.55969e-07	-1.73	2.645e-07	-1.73	1.8907e-07	-1.73	1.48511e-07	-1.73	1.24198e-07
		-1.72	4.42849e-07	-1.72	2.60923e-07	-1.72	1.86284e-07	-1.72	1.45589e-07	-1.72	1.21844e-07
		-1.71	4.36903e-07	-1.71	2.55163e-07	-1.71	1.82931e-07	-1.71	1.43035e-07	-1.71	1.19756e-07
		-1.7	4.29443e-07	-1.7	2.51583e-07	-1.7	1.80349e-07	-1.7	1.40741e-07	-1.7	1.17614e-07
		-1.69	4.20147e-07	-1.69	2.46409e-07	-1.69	1.77263e-07	-1.69	1.38248e-07	-1.69	1.15504e-07
		-1.68	4.15563e-07	-1.68	2.42182e-07	-1.68	1.74211e-07	-1.68	1.3588e-07	-1.68	1.13381e-07
		-1.67	4.10667e-07	-1.67	2.37032e-07	-1.67	1.70672e-07	-1.67	1.33518e-07	-1.67	1.11122e-07
		-1.66	4.08282e-07	-1.66	2.33502e-07	-1.66	1.67321e-07	-1.66	1.31494e-07	-1.66	1.09088e-07
		-1.65	3.94688e-07	-1.65	2.30322e-07	-1.65	1.65223e-07	-1.65	1.28865e-07	-1.65	1.07231e-07
		-1.64	3.85157e-07	-1.64	2.2618e-07	-1.64	1.6266e-07	-1.64	1.26355e-07	-1.64	1.05315e-07
		-1.63	3.88015e-07	-1.63	2.21408e-07	-1.63	1.6021e-07	-1.63	1.24425e-07	-1.63	1.03324e-07
		-1.62	3.71448e-07	-1.62	2.17039e-07	-1.62	1.57699e-07	-1.62	1.21873e-07	-1.62	1.01365e-07
		-1.61	3.71703e-07	-1.61	2.12888e-07	-1.61	1.54627e-07	-1.61	1.2012e-07	-1.61	1.01668e-07
		-1.6	3.59649e-07	-1.6	2.09167e-07	-1.6	1.5173e-07	-1.6	1.17889e-07	-1.6	9.81272e-08
		-1.59	3.54728e-07	-1.59	2.0569e-07	-1.59	1.49259e-07	-1.59	1.15583e-07	-1.59	9.64056e-08
		-1.58	3.49429e-07	-1.58	2.02266e-07	-1.58	1.47019e-07	-1.58	1.13793e-07	-1.58	9.45449e-08
		-1.57	3.42493e-07	-1.57	1.98637e-07	-1.57	1.44427e-07	-1.57	1.11997e-07	-1.57	9.29471e-08
		-1.56	3.36625e-07	-1.56	1.95539e-07	-1.56	1.41663e-07	-1.56	1.09683e-07	-1.56	9.13974e-08
		-1.55	3.32328e-07	-1.55	1.92518e-07	-1.55	1.40011e-07	-1.55	1.08157e-07	-1.55	8.96971e-08
		-1.54	3.28377e-07	-1.54	1.88919e-07	-1.54	1.38093e-07	-1.54	1.06192e-07	-1.54	8.7632e-08
		-1.53	3.22165e-07	-1.53	1.85829e-07	-1.53	1.35419e-07	-1.53	1.04218e-07	-1.53	8.60113e-08
		-1.52	3.1554e-07	-1.52	1.82737e-07	-1.52	1.33188e-07	-1.52	1.02411e-07	-1.52	8.46714e-08
		-1.51	3.0948e-07	-1.51	1.78936e-07	-1.51	1.30201e-07	-1.51	1.00738e-07	-1.51	8.31281e-08
		-1.5	3.04196e-07	-1.5	1.7455e-07	-1.5	1.28396e-07	-1.5	9.88873e-08	-1.5	8.18117e-08
		-1.49	2.99591e-07	-1.49	1.72319e-07	-1.49	1.26908e-07	-1.49	9.72755e-08	-1.49	8.03275e-08
		-1.48	2.95567e-07	-1.48	1.69394e-07	-1.48	1.24171e-07	-1.48	9.55845e-08	-1.48	7.89936e-08
		-1.47	2.88507e-07	-1.47	1.66973e-07	-1.47	1.22433e-07	-1.47	9.36918e-08	-1.47	7.73874e-08
		-1.46	2.84368e-07	-1.46	1.63653e-07	-1.46	1.20086e-07	-1.46	9.20427e-08	-1.46	7.60827e-08
		-1.45	2.79633e-07	-1.45	1.60782e-07	-1.45	1.18593e-07	-1.45	9.0576e-08	-1.45	7.46272e-08
		-1.44	2.73303e-07	-1.44	1.57743e-07	-1.44	1.16385e-07	-1.44	8.89305e-08	-1.44	7.3361e-08
		-1.43	2.68897e-07	-1.43	1.55728e-07	-1.43	1.13687e-07	-1.43	8.73321e-08	-1.43	7.19709e-08
		-1.42	2.64934e-07	-1.42	1.52881e-07	-1.42	1.11323e-07	-1.42	8.58846e-08	-1.42	7.05795e-08
		-1.41	2.598e-07	-1.41	1.51106e-07	-1.41	1.10161e-07	-1.41	8.41639e-08	-1.41	6.90581e-08
		-1.4	2.55647e-07	-1.4	1.47949e-07	-1.4	1.08355e-07	-1.4	8.28646e-08	-1.4	6.78701e-08
		-1.39	2.51275e-07	-1.39	1.45417e-07	-1.39	1.05958e-07	-1.39	8.15265e-08	-1.39	6.68237e-08
		-1.38	2.47163e-07	-1.38	1.42787e-07	-1.38	1.042e-07	-1.38	8.02023e-08	-1.38	6.58119e-08
		-1.37	2.43936e-07	-1.37	1.40583e-07	-1.37	1.02602e-07	-1.37	7.84798e-08	-1.37	6.4482e-08
		-1.36	2.38664e-07	-1.36	1.37957e-07	-1.36	1.00584e-07	-1.36	7.67829e-08	-1.36	6.35232e-08
		-1.35	2.35223e-07	-1.35	1.35771e-07	-1.35	9.84133e-08	-1.35	7.5416e-08	-1.35	6.22321e-08
		-1.34	2.31767e-07	-1.34	1.32861e-07	-1.34	9.72425e-08	-1.34	7.41832e-08	-1.34	6.12119e-08
		-1.33	2.26602e-07	-1.33	1.30779e-07	-1.33	9.55049e-08	-1.33	7.31302e-08	-1.33	6.01268e-08
		-1.32	2.22469e-07	-1.32	1.29132e-07	-1.32	9.40439e-08	-1.32	7.19815e-08	-1.32	5.89222e-08
		-1.31	2.19074e-07	-1.31	1.27296e-07	-1.31	9.25122e-08	-1.31	7.05611e-08	-1.31	5.77469e-08
		-1.3	2.1666e-07	-1.3	1.25306e-07	-1.3	9.07811e-08	-1.3	6.91295e-08	-1.3	5.67176e-08
		-1.29	2.12756e-07	-1.29	1.22731e-07	-1.29	8.92341e-08	-1.29	6.78903e-08	-1.29	5.5688e-08
		-1.28	2.08483e-07	-1.28	1.2079e-07	-1.28	8.74774e-08	-1.28	6.64001e-08	-1.28	5.47224e-08
		-1.27	2.04855e-07	-1.27	1.19669e-07	-1.27	8.59758e-08	-1.27	6.56093e-08	-1.27	5.36881e-08
		-1.26	2.01045e-07	-1.26	1.17157e-07	-1.26	8.45177e-08	-1.26	6.43019e-08	-1.26	5.26581e-08
		-1.25	1.97987e-07	-1.25	1.15534e-07	-1.25	8.29395e-08	-1.25	6.3164e-08	-1.25	5.15772e-08
		-1.24	1.94271e-07	-1.24	1.12577e-07	-1.24	8.12749e-08	-1.24	6.20342e-08	-1.24	5.08515e-08
		-1.23	1.90435e-07	-1.23	1.10917e-07	-1.23	8.00742e-08	-1.23	6.0783e-08	-1.23	4.9996e-08
		-1.22	1.91263e-07	-1.22	1.09286e-07	-1.22	7.88059e-08	-1.22	5.967e-08	-1.22	4.90916e-08
		-1.21	1.8825e-07	-1.21	1.07884e-07	-1.21	7.73987e-08	-1.21	5.87388e-08	-1.21	4.83063e-08
		-1.2	1.84042e-07	-1.2	1.05615e-07	-1.2	7.61385e-08	-1.2	5.78012e-08	-1.2	4.73372e-08
		-1.19	1.81562e-07	-1.19	1.03863e-07	-1.19	7.50202e-08	-1.19	5.63646e-08	-1.19	4.63367e-08
		-1.18	1.78251e-07	-1.18	1.02819e-07	-1.18	7.34101e-08	-1.18	5.56635e-08	-1.18	4.53571e-08
		-1.17	1.75871e-07	-1.17	1.00473e-07	-1.17	7.21423e-08	-1.17	5.47528e-08	-1.17	4.45699e-08
		-1.16	1.72597e-07	-1.16	9.88958e-08	-1.16	7.07096e-08	-1.16	5.38461e-08	-1.16	4.37183e-08
		-1.15	1.72213e-07	-1.15	9.72191e-08	-1.15	6.97142e-08	-1.15	5.30636e-08	-1.15	4.30804e-08
		-1.14	1.69096e-07	-1.14	9.57078e-08	-1.14	6.87697e-08	-1.14	5.2032e-08	-1.14	4.24196e-08
		-1.13	1.68382e-07	-1.13	9.4396e-08	-1.13	6.75067e-08	-1.13	5.09541e-08	-1.13	4.16136e-08
		-1.12	1.63902e-07	-1.12	9.21992e-08	-1.12	6.61867e-08	-1.12	4.97949e-08	-1.12	4.07658e-08
		-1.11	1.60161e-07	-1.11	9.08135e-08	-1.11	6.54701e-08	-1.11	4.88534e-08	-1.11	3.98663e-08
		-1.1	1.57308e-07	-1.1	8.95076e-08	-1.1	6.40975e-08	-1.1	4.793e-08	-1.1	3.92429e-08
		-1.09	1.5385e-07	-1.09	8.71919e-08	-1.09	6.30752e-08	-1.09	4.72323e-08	-1.09	3.84903e-08
		-1.08	1.50777e-07	-1.08	8.56755e-08	-1.08	6.20344e-08	-1.08	4.63974e-08	-1.08	3.78362e-08
		-1.07	1.48123e-07	-1.07	8.46609e-08	-1.07	6.06069e-08	-1.07	4.57665e-08	-1.07	3.70415e-08
		-1.06	1.46098e-07	-1.06	8.33826e-08	-1.06	5.9688e-08	-1.06	4.4809e-08	-1.06	3.62372e-08
		-1.05	1.45636e-07	-1.05	8.20065e-08	-1.05	5.85281e-08	-1.05	4.39657e-08	-1.05	3.5636e-08
		-1.04	1.41908e-07	-1.04	7.99409e-08	-1.04	5.72514e-08	-1.04	4.31395e-08	-1.04	3.48939e-08
		-1.03	1.4116e-07	-1.03	7.90196e-08	-1.03	5.60537e-08	-1.03	4.22083e-08	-1.03	3.43163e-08
		-1.02	1.36489e-07	-1.02	7.76967e-08	-1.02	5.51208e-08	-1.02	4.14654e-08	-1.02	3.37029e-08
		-1.01	1.34376e-07	-1.01	7.60103e-08	-1.01	5.40414e-08	-1.01	4.07482e-08	-1.01	3.32172e-08
		-1	1.31078e-07	-1	7.46534e-08	-1	5.29308e-08	-1	3.98978e-08	-1	3.24818e-08
		-0.99	1.28179e-07	-0.99	7.32402e-08	-0.99	5.18772e-08	-0.99	3.91129e-08	-0.99	3.18443e-08
		-0.98	1.25628e-07	-0.98	7.18701e-08	-0.98	5.08524e-08	-0.98	3.83059e-08	-0.98	3.12823e-08
		-0.97	1.2574e-07	-0.97	7.04141e-08	-0.97	4.97822e-08	-0.97	3.76391e-08	-0.97	3.07284e-08
		-0.96	1.22234e-07	-0.96	6.93817e-08	-0.96	4.8954e-08	-0.96	3.6886e-08	-0.96	3.01713e-08
		-0.95	1.19556e-07	-0.95	6.77223e-08	-0.95	4.79063e-08	-0.95	3.63698e-08	-0.95	2.95692e-08
		-0.94	1.17644e-07	-0.94	6.66038e-08	-0.94	4.72564e-08	-0.94	3.57835e-08	-0.94	2.90761e-08
		-0.93	1.16688e-07	-0.93	6.55157e-08	-0.93	4.63197e-08	-0.93	3.51456e-08	-0.93	2.82576e-08
		-0.92	1.12909e-07	-0.92	6.42984e-08	-0.92	4.54679e-08	-0.92	3.45067e-08	-0.92	2.78146e-08
		-0.91	1.12014e-07	-0.91	6.3482e-08	-0.91	4.47053e-08	-0.91	3.38631e-08	-0.91	2.73048e-08
		-0.9	1.09412e-07	-0.9	6.20865e-08	-0.9	4.43126e-08	-0.9	3.31008e-08	-0.9	2.67368e-08
		-0.89	1.07867e-07	-0.89	6.11094e-08	-0.89	4.3417e-08	-0.89	3.24826e-08	-0.89	2.62051e-08
		-0.88	1.05815e-07	-0.88	5.98892e-08	-0.88	4.26642e-08	-0.88	3.19385e-08	-0.88	2.57259e-08
		-0.87	1.02986e-07	-0.87	5.87417e-08	-0.87	4.15633e-08	-0.87	3.11835e-08	-0.87	2.52148e-08
		-0.86	1.01703e-07	-0.86	5.75107e-08	-0.86	4.07557e-08	-0.86	3.05936e-08	-0.86	2.49196e-08
		-0.85	1.00973e-07	-0.85	5.66749e-08	-0.85	3.98793e-08	-0.85	2.99008e-08	-0.85	2.4381e-08
		-0.84	9.77255e-08	-0.84	5.5518e-08	-0.84	3.91231e-08	-0.84	2.92836e-08	-0.84	2.39431e-08
		-0.83	9.61656e-08	-0.83	5.44249e-08	-0.83	3.83565e-08	-0.83	2.8801e-08	-0.83	2.34778e-08
		-0.82	9.48673e-08	-0.82	5.35324e-08	-0.82	3.76015e-08	-0.82	2.83248e-08	-0.82	2.29275e-08
		-0.81	9.34577e-08	-0.81	5.27028e-08	-0.81	3.72623e-08	-0.81	2.78456e-08	-0.81	2.25594e-08
		-0.8	9.13042e-08	-0.8	5.17577e-08	-0.8	3.65745e-08	-0.8	2.71824e-08	-0.8	2.23164e-08
		-0.79	8.96746e-08	-0.79	5.07241e-08	-0.79	3.57662e-08	-0.79	2.66797e-08	-0.79	2.18757e-08
		-0.78	8.79807e-08	-0.78	4.95957e-08	-0.78	3.53565e-08	-0.78	2.61225e-08	-0.78	2.13685e-08
		-0.77	8.62368e-08	-0.77	4.86815e-08	-0.77	3.4412e-08	-0.77	2.55524e-08	-0.77	2.09704e-08
		-0.76	8.46391e-08	-0.76	4.81457e-08	-0.76	3.3857e-08	-0.76	2.50579e-08	-0.76	2.04538e-08
		-0.75	8.23388e-08	-0.75	4.7055e-08	-0.75	3.33065e-08	-0.75	2.45366e-08	-0.75	2.01323e-08
		-0.74	8.17933e-08	-0.74	4.61572e-08	-0.74	3.26267e-08	-0.74	2.39287e-08	-0.74	1.96935e-08
		-0.73	7.98549e-08	-0.73	4.4901e-08	-0.73	3.19476e-08	-0.73	2.3558e-08	-0.73	1.92364e-08
		-0.72	7.81885e-08	-0.72	4.4059e-08	-0.72	3.12281e-08	-0.72	2.29795e-08	-0.72	1.8817e-08
		-0.71	7.65041e-08	-0.71	4.30485e-08	-0.71	3.08025e-08	-0.71	2.26653e-08	-0.71	1.85476e-08
		-0.7	7.45102e-08	-0.7	4.22268e-08	-0.7	3.01032e-08	-0.7	2.23406e-08	-0.7	1.82159e-08
		-0.69	7.32996e-08	-0.69	4.13244e-08	-0.69	2.92578e-08	-0.69	2.18273e-08	-0.69	1.77247e-08
		-0.68	7.21082e-08	-0.68	4.08615e-08	-0.68	2.86625e-08	-0.68	2.14294e-08	-0.68	1.7284e-08
		-0.67	7.05705e-08	-0.67	4.01769e-08	-0.67	2.79487e-08	-0.67	2.10707e-08	-0.67	1.68532e-08
		-0.66	6.8671e-08	-0.66	3.92169e-08	-0.66	2.735e-08	-0.66	2.06403e-08	-0.66	1.65724e-08
		-0.65	6.70951e-08	-0.65	3.80026e-08	-0.65	2.69969e-08	-0.65	2.0287e-08	-0.65	1.62305e-08
		-0.64	6.59745e-08	-0.64	3.73941e-08	-0.64	2.64508e-08	-0.64	1.98127e-08	-0.64	1.58163e-08
		-0.63	6.47116e-08	-0.63	3.68039e-08	-0.63	2.57684e-08	-0.63	1.94302e-08	-0.63	1.55904e-08
		-0.62	6.39733e-08	-0.62	3.62859e-08	-0.62	2.52949e-08	-0.62	1.9032e-08	-0.62	1.51784e-08
		-0.61	6.22028e-08	-0.61	3.50217e-08	-0.61	2.4879e-08	-0.61	1.86006e-08	-0.61	1.48184e-08
		-0.6	6.03279e-08	-0.6	3.43856e-08	-0.6	2.43581e-08	-0.6	1.82526e-08	-0.6	1.43877e-08
		-0.59	6.00168e-08	-0.59	3.35453e-08	-0.59	2.3758e-08	-0.59	1.79348e-08	-0.59	1.40935e-08
		-0.58	5.86008e-08	-0.58	3.26783e-08	-0.58	2.32408e-08	-0.58	1.74882e-08	-0.58	1.37786e-08
		-0.57	5.65587e-08	-0.57	3.22483e-08	-0.57	2.2757e-08	-0.57	1.70158e-08	-0.57	1.34713e-08
		-0.56	5.51414e-08	-0.56	3.13817e-08	-0.56	2.22362e-08	-0.56	1.66657e-08	-0.56	1.30993e-08
		-0.55	5.38537e-08	-0.55	3.05113e-08	-0.55	2.18134e-08	-0.55	1.62586e-08	-0.55	1.28579e-08
		-0.54	5.25405e-08	-0.54	2.99019e-08	-0.54	2.1536e-08	-0.54	1.60419e-08	-0.54	1.2637e-08
		-0.53	5.04557e-08	-0.53	2.94024e-08	-0.53	2.09964e-08	-0.53	1.56125e-08	-0.53	1.23553e-08
		-0.52	5.00017e-08	-0.52	2.84965e-08	-0.52	2.05063e-08	-0.52	1.51649e-08	-0.52	1.21204e-08
		-0.51	4.87471e-08	-0.51	2.77718e-08	-0.51	1.99204e-08	-0.51	1.48371e-08	-0.51	1.16791e-08
		-0.5	4.79174e-08	-0.5	2.70051e-08	-0.5	1.93578e-08	-0.5	1.44609e-08	-0.5	1.14218e-08
		-0.49	4.63595e-08	-0.49	2.6177e-08	-0.49	1.88326e-08	-0.49	1.39956e-08	-0.49	1.11627e-08
		-0.48	4.60595e-08	-0.48	2.55362e-08	-0.48	1.84139e-08	-0.48	1.38986e-08	-0.48	1.07983e-08
		-0.47	4.42807e-08	-0.47	2.5121e-08	-0.47	1.80369e-08	-0.47	1.36178e-08	-0.47	1.05471e-08
		-0.46	4.3395e-08	-0.46	2.46955e-08	-0.46	1.74668e-08	-0.46	1.31595e-08	-0.46	1.03134e-08
		-0.45	4.25523e-08	-0.45	2.38896e-08	-0.45	1.70656e-08	-0.45	1.28184e-08	-0.45	1.02108e-08
		-0.44	4.10689e-08	-0.44	2.31439e-08	-0.44	1.66673e-08	-0.44	1.24848e-08	-0.44	1.01558e-08
		-0.43	4.06117e-08	-0.43	2.27211e-08	-0.43	1.6238e-08	-0.43	1.22369e-08	-0.43	9.79055e-09
		-0.42	3.96957e-08	-0.42	2.21345e-08	-0.42	1.57453e-08	-0.42	1.19473e-08	-0.42	9.49963e-09
		-0.41	3.76265e-08	-0.41	2.15486e-08	-0.41	1.52618e-08	-0.41	1.15597e-08	-0.41	9.25105e-09
		-0.4	3.60782e-08	-0.4	2.10925e-08	-0.4	1.4796e-08	-0.4	1.12127e-08	-0.4	9.00896e-09
		-0.39	3.51955e-08	-0.39	2.06772e-08	-0.39	1.45122e-08	-0.39	1.09445e-08	-0.39	8.71727e-09
		-0.38	3.41451e-08	-0.38	1.98805e-08	-0.38	1.41669e-08	-0.38	1.06586e-08	-0.38	8.47566e-09
		-0.37	3.35242e-08	-0.37	1.9202e-08	-0.37	1.36795e-08	-0.37	1.03042e-08	-0.37	8.23648e-09
		-0.36	3.25608e-08	-0.36	1.84907e-08	-0.36	1.32632e-08	-0.36	1.02088e-08	-0.36	7.96622e-09
		-0.35	3.14396e-08	-0.35	1.81045e-08	-0.35	1.28483e-08	-0.35	9.90844e-09	-0.35	7.69269e-09
		-0.34	3.06214e-08	-0.34	1.75923e-08	-0.34	1.2527e-08	-0.34	9.67827e-09	-0.34	7.44791e-09
		-0.33	2.95041e-08	-0.33	1.69785e-08	-0.33	1.20799e-08	-0.33	9.38898e-09	-0.33	7.25723e-09
		-0.32	2.83757e-08	-0.32	1.6398e-08	-0.32	1.16846e-08	-0.32	9.12009e-09	-0.32	7.00071e-09
		-0.31	2.76827e-08	-0.31	1.58095e-08	-0.31	1.14403e-08	-0.31	8.85212e-09	-0.31	6.79232e-09
		-0.3	2.66779e-08	-0.3	1.53037e-08	-0.3	1.10034e-08	-0.3	8.48526e-09	-0.3	6.5649e-09
		-0.29	2.53636e-08	-0.29	1.4871e-08	-0.29	1.0648e-08	-0.29	8.07996e-09	-0.29	6.36942e-09
		-0.28	2.42643e-08	-0.28	1.42357e-08	-0.28	1.03107e-08	-0.28	7.78343e-09	-0.28	6.1425e-09
		-0.27	2.34266e-08	-0.27	1.3655e-08	-0.27	1.02493e-08	-0.27	7.49568e-09	-0.27	5.82302e-09
		-0.26	2.25972e-08	-0.26	1.31665e-08	-0.26	9.80955e-09	-0.26	7.167e-09	-0.26	5.61507e-09
		-0.25	2.17168e-08	-0.25	1.26557e-08	-0.25	9.48661e-09	-0.25	6.94774e-09	-0.25	5.38419e-09
		-0.24	2.08545e-08	-0.24	1.20949e-08	-0.24	9.13743e-09	-0.24	6.60151e-09	-0.24	5.18653e-09
		-0.23	2.0103e-08	-0.23	1.1658e-08	-0.23	8.68777e-09	-0.23	6.37963e-09	-0.23	4.95208e-09
		-0.22	1.93966e-08	-0.22	1.1102e-08	-0.22	8.29302e-09	-0.22	6.18238e-09	-0.22	4.75723e-09
		-0.21	1.81679e-08	-0.21	1.06928e-08	-0.21	7.94495e-09	-0.21	5.88694e-09	-0.21	4.55421e-09
		-0.2	1.7428e-08	-0.2	1.01527e-08	-0.2	7.54199e-09	-0.2	5.56146e-09	-0.2	4.33202e-09
		-0.19	1.66142e-08	-0.19	9.74345e-09	-0.19	7.16547e-09	-0.19	5.30265e-09	-0.19	4.11393e-09
		-0.18	1.53383e-08	-0.18	9.24456e-09	-0.18	6.85481e-09	-0.18	5.06506e-09	-0.18	3.88372e-09
		-0.17	1.46135e-08	-0.17	8.81212e-09	-0.17	6.4484e-09	-0.17	4.8267e-09	-0.17	3.70161e-09
		-0.16	1.39929e-08	-0.16	8.19288e-09	-0.16	6.09636e-09	-0.16	4.51136e-09	-0.16	3.46387e-09
		-0.15	1.2939e-08	-0.15	7.78589e-09	-0.15	5.71245e-09	-0.15	4.25169e-09	-0.15	3.28237e-09
		-0.14	1.20614e-08	-0.14	7.29895e-09	-0.14	5.33287e-09	-0.14	3.94728e-09	-0.14	3.05572e-09
		-0.13	1.12142e-08	-0.13	6.75441e-09	-0.13	4.93298e-09	-0.13	3.67617e-09	-0.13	2.83478e-09
		-0.12	1.0382e-08	-0.12	6.32076e-09	-0.12	4.55227e-09	-0.12	3.38559e-09	-0.12	2.63749e-09
		-0.11	9.53643e-09	-0.11	5.79922e-09	-0.11	4.18911e-09	-0.11	3.13153e-09	-0.11	2.43256e-09
		-0.1	8.87512e-09	-0.1	5.26033e-09	-0.1	3.83231e-09	-0.1	2.85988e-09	-0.1	2.22442e-09
		-0.09	7.98722e-09	-0.09	4.75747e-09	-0.09	3.45571e-09	-0.09	2.60687e-09	-0.09	2.01215e-09
		-0.08	7.07427e-09	-0.08	4.23292e-09	-0.08	3.07428e-09	-0.08	2.31852e-09	-0.08	1.79638e-09
		-0.07	6.20377e-09	-0.07	3.73747e-09	-0.07	2.70794e-09	-0.07	2.04701e-09	-0.07	1.59453e-09
		-0.06	5.39863e-09	-0.06	3.21955e-09	-0.06	2.33495e-09	-0.06	1.78568e-09	-0.06	1.39174e-09
		-0.05	4.50627e-09	-0.05	2.72037e-09	-0.05	1.98999e-09	-0.05	1.5116e-09	-0.05	1.18206e-09
		-0.04	3.66146e-09	-0.04	2.21979e-09	-0.04	1.62655e-09	-0.04	1.24067e-09	-0.04	9.42459e-10
		-0.03	2.78647e-09	-0.03	1.71188e-09	-0.03	1.2597e-09	-0.03	9.10317e-10	-0.03	9.29154e-10
		-0.02	1.93293e-09	-0.02	1.2162e-09	-0.02	8.12064e-10	-0.02	8.88206e-10	-0.02	8.81866e-10
		-0.01	1.1119e-09	-0.01	5.65225e-10	-0.01	7.78376e-10	-0.01	8.24868e-10	-0.01	8.06714e-10
		0	-1.77538e-12	0	5.12371e-10	0	6.9e-10	0	7.25839e-10	0	7.07024e-10

## Sheet: Figure 1d
Figure 1d
		Pulse number 1	Conductance 1 (S)	Pulse number 2	Conductance 2(S)
	Pulse sweep 1	1	4.2351e-07	101	9.0462e-07
		2	4.47518e-07	102	8.43822e-07
		3	4.6472e-07	103	8.13275e-07
		4	4.82098e-07	104	7.91788e-07
		5	4.96208e-07	105	7.7778e-07
		6	5.0902e-07	106	7.65593e-07
		7	5.2293e-07	107	7.48278e-07
		8	5.3413e-07	108	7.3859e-07
		9	5.43257e-07	109	7.2658e-07
		10	5.55348e-07	110	7.15763e-07
		11	5.6501e-07	111	7.07447e-07
		12	5.76472e-07	112	6.9806e-07
		13	5.87622e-07	113	6.92218e-07
		14	5.94515e-07	114	6.83248e-07
		15	6.07797e-07	115	6.77912e-07
		16	6.122e-07	116	6.70523e-07
		17	6.23143e-07	117	6.6182e-07
		18	6.27872e-07	118	6.59137e-07
		19	6.37115e-07	119	6.53505e-07
		20	6.4692e-07	120	6.4817e-07
		21	6.5699e-07	121	6.40988e-07
		22	6.64098e-07	122	6.3768e-07
		23	6.7373e-07	123	6.3151e-07
		24	6.80685e-07	124	6.25015e-07
		25	6.93363e-07	125	6.21915e-07
		26	7.006e-07	126	6.18517e-07
		27	7.12075e-07	127	6.1223e-07
		28	7.1443e-07	128	6.10293e-07
		29	7.25248e-07	129	6.03735e-07
		30	7.35965e-07	130	5.99832e-07
		31	7.34115e-07	131	5.96375e-07
		32	7.4203e-07	132	5.94377e-07
		33	7.5188e-07	133	5.91188e-07
		34	7.5896e-07	134	5.89222e-07
		35	7.6432e-07	135	5.87763e-07
		36	7.76923e-07	136	5.83858e-07
		37	7.78608e-07	137	5.82992e-07
		38	7.8373e-07	138	5.7885e-07
		39	7.89377e-07	139	5.728e-07
		40	7.97e-07	140	5.70238e-07
		41	8.08438e-07	141	5.6994e-07
		42	8.10307e-07	142	5.6526e-07
		43	8.2661e-07	143	5.61595e-07
		44	8.24785e-07	144	5.60135e-07
		45	8.3156e-07	145	5.58048e-07
		46	8.43015e-07	146	5.58137e-07
		47	8.47248e-07	147	5.54353e-07
		48	8.56153e-07	148	5.52237e-07
		49	8.55233e-07	149	5.51252e-07
		50	8.65152e-07	150	5.49047e-07
		51	8.69342e-07	151	5.4708e-07
		52	8.74432e-07	152	5.44905e-07
		53	8.82997e-07	153	5.43027e-07
		54	8.94963e-07	154	5.40435e-07
		55	8.97038e-07	155	5.36085e-07
		56	9.08523e-07	156	5.3525e-07
		57	9.0898e-07	157	5.3233e-07
		58	9.1325e-07	158	5.31495e-07
		59	9.14975e-07	159	5.29678e-07
		60	9.21902e-07	160	5.24102e-07
		61	9.44282e-07	161	5.23865e-07
		62	9.4274e-07	162	5.20618e-07
		63	9.46117e-07	163	5.216e-07
		64	9.54608e-07	164	5.19275e-07
		65	9.721e-07	165	5.1701e-07
		66	9.76315e-07	166	5.1558e-07
		67	9.87258e-07	167	5.1427e-07
		68	9.97e-07	168	5.13108e-07
		69	9.9051e-07	169	5.1394e-07
		70	1.00083e-06	170	5.09917e-07
		71	1.00377e-06	171	5.0822e-07
		72	1.0244e-06	172	5.06343e-07
		73	1.01669e-06	173	5.04852e-07
		74	1.02409e-06	174	5.01038e-07
		75	1.03191e-06	175	5.00263e-07
		76	1.04207e-06	176	4.9743e-07
		77	1.04213e-06	177	4.94958e-07
		78	1.06052e-06	178	4.946e-07
		79	1.06346e-06	179	4.929e-07
		80	1.0694e-06	180	4.92245e-07
		81	1.07642e-06	181	4.87418e-07
		82	1.06606e-06	182	4.87775e-07
		83	1.07177e-06	183	4.84438e-07
		84	1.0816e-06	184	4.83513e-07
		85	1.07131e-06	185	4.81845e-07
		86	1.10012e-06	186	4.7934e-07
		87	1.08079e-06	187	4.7773e-07
		88	1.08161e-06	188	4.75495e-07
		89	1.10258e-06	189	4.74363e-07
		90	1.10704e-06	190	4.72933e-07
		91	1.11593e-06	191	4.70965e-07
		92	1.12924e-06	192	4.69535e-07
		93	1.13321e-06	193	4.68195e-07
		94	1.11784e-06	194	4.6745e-07
		95	1.12939e-06	195	4.65483e-07
		96	1.12587e-06	196	4.63932e-07
		97	1.11745e-06	197	4.61818e-07
		98	1.13813e-06	198	4.60983e-07
		99	1.12828e-06	199	4.59135e-07
		100	1.1548e-06	200	4.58567e-07
		Pulse number 1	Conductance 1 (S)	Pulse number 2	Conductance 2(S)
	Pulse sweep 2	1	4.4045e-07	101	8.962e-07
		2	4.65418e-07	102	8.03823e-07
		3	4.83309e-07	103	7.6275e-07
		4	5.01381e-07	104	7.03098e-07
		5	5.16056e-07	105	6.80886e-07
		6	5.29381e-07	106	6.64057e-07
		7	5.43847e-07	107	6.41532e-07
		8	5.55495e-07	108	6.20434e-07
		9	5.64988e-07	109	6.12229e-07
		10	5.77561e-07	110	6.10626e-07
		11	5.8761e-07	111	6.05818e-07
		12	5.99531e-07	112	6.00209e-07
		13	6.11127e-07	113	5.97805e-07
		14	6.18296e-07	114	5.92195e-07
		15	6.32109e-07	115	5.84182e-07
		16	6.36688e-07	116	5.84182e-07
		17	6.48068e-07	117	5.79374e-07
		18	6.52987e-07	118	5.7697e-07
		19	6.626e-07	119	5.7697e-07
		20	6.72797e-07	120	5.70559e-07
		21	6.8327e-07	121	5.68956e-07
		22	6.90661e-07	122	5.69758e-07
		23	7.00679e-07	123	5.5934e-07
		24	7.07912e-07	124	5.58539e-07
		25	7.21097e-07	125	5.55333e-07
		26	7.28624e-07	126	5.49724e-07
		27	7.40558e-07	127	5.50525e-07
		28	7.43007e-07	128	5.45717e-07
		29	7.54257e-07	129	5.42512e-07
		30	7.65404e-07	130	5.43313e-07
		31	7.6348e-07	131	5.39306e-07
		32	7.71711e-07	132	5.33697e-07
		33	7.81955e-07	133	5.36902e-07
		34	7.89318e-07	134	5.33697e-07
		35	7.94893e-07	135	5.2969e-07
		36	8.07999e-07	136	5.27286e-07
		37	8.09752e-07	137	5.30492e-07
		38	8.15079e-07	138	5.24882e-07
		39	8.20953e-07	139	5.27286e-07
		40	8.2888e-07	140	5.25684e-07
		41	8.40775e-07	141	5.23279e-07
		42	8.4272e-07	142	5.16869e-07
		43	8.59674e-07	143	5.11259e-07
		44	8.57776e-07	144	5.13663e-07
		45	8.64822e-07	145	5.11259e-07
		46	8.76736e-07	146	5.09657e-07
		47	8.81137e-07	147	5.07253e-07
		48	8.90399e-07	148	5.0565e-07
		49	8.89442e-07	149	5.04047e-07
		50	8.99759e-07	150	5.03246e-07
		51	9.04116e-07	151	5.0004e-07
		52	9.0941e-07	152	5.02444e-07
		53	9.18317e-07	153	4.98438e-07
		54	9.30761e-07	154	4.99239e-07
		55	9.32919e-07	155	4.95232e-07
		56	9.44863e-07	156	4.96034e-07
		57	9.45339e-07	157	4.92828e-07
		58	9.4978e-07	158	4.92027e-07
		59	9.51574e-07	159	4.8802e-07
		60	9.58779e-07	160	4.83212e-07
		61	9.82054e-07	161	4.85616e-07
		62	9.8045e-07	162	4.76e-07
		63	9.83962e-07	163	4.80808e-07
		64	9.92792e-07	164	4.78404e-07
		65	1.01098e-06	165	4.76e-07
		66	1.01537e-06	166	4.77603e-07
		67	1.02675e-06	167	4.76801e-07
		68	1.03688e-06	168	4.72795e-07
		69	1.03013e-06	169	4.68788e-07
		70	1.04086e-06	170	4.72795e-07
		71	1.04392e-06	171	4.72795e-07
		72	1.06538e-06	172	4.65582e-07
		73	1.05736e-06	173	4.66384e-07
		74	1.06505e-06	174	4.61576e-07
		75	1.07319e-06	175	4.60774e-07
		76	1.08375e-06	176	4.57569e-07
		77	1.08382e-06	177	4.59973e-07
		78	1.10294e-06	178	4.59973e-07
		79	1.10599e-06	179	4.60774e-07
		80	1.11218e-06	180	4.5837e-07
		81	1.11947e-06	181	4.55966e-07
		82	1.10871e-06	182	4.55165e-07
		83	1.11464e-06	183	4.55966e-07
		84	1.12486e-06	184	4.53562e-07
		85	1.11416e-06	185	4.49556e-07
		86	1.14413e-06	186	4.5196e-07
		87	1.12402e-06	187	4.47953e-07
		88	1.12488e-06	188	4.45549e-07
		89	1.14668e-06	189	4.4635e-07
		90	1.15133e-06	190	4.47152e-07
		91	1.16057e-06	191	4.45549e-07
		92	1.17441e-06	192	4.39939e-07
		93	1.17854e-06	193	4.42343e-07
		94	1.16255e-06	194	4.37535e-07
		95	1.17457e-06	195	4.36734e-07
		96	1.17091e-06	196	4.35933e-07
		97	1.16214e-06	197	4.35131e-07
		98	1.18365e-06	198	4.37535e-07
		99	1.17341e-06	199	4.37535e-07
		100	1.20099e-06	200	4.36734e-07
		Pulse number 1	Conductance 1 (S)	Pulse number 2	Conductance 2(S)
	Pulse sweep 3	1	4.4785e-07	101	9.5e-07
		2	4.7435e-07	102	8.2e-05
		3	4.929e-07	103	8.125e-07
		4	5.1145e-07	104	7.925e-07
		5	5.247e-07	105	7.775e-07
		6	5.406e-07	106	7.65e-07
		7	5.5385e-07	107	7.475e-07
		8	5.671e-07	108	7.375e-07
		9	5.7505e-07	109	7.275e-07
		10	5.883e-07	110	7.15e-07
		11	5.989e-07	111	7.075e-07
		12	6.1215e-07	112	6.975e-07
		13	6.2275e-07	113	6.925e-07
		14	6.307e-07	114	6.825e-07
		15	6.4395e-07	115	6.775e-07
		16	6.4925e-07	116	6.7e-07
		17	6.5985e-07	117	6.625e-07
		18	6.6515e-07	118	6.6e-07
		19	6.7575e-07	119	6.525e-07
		20	6.8635e-07	120	6.475e-07
		21	6.9695e-07	121	6.4e-07
		22	7.049e-07	122	6.375e-07
		23	7.1285e-07	123	6.325e-07
		24	7.208e-07	124	6.25e-07
		25	7.3405e-07	125	6.225e-07
		26	7.42e-07	126	6.175e-07
		27	7.5525e-07	127	6.125e-07
		28	7.579e-07	128	6.1e-07
		29	7.685e-07	129	6.025e-07
		30	7.791e-07	130	6e-07
		31	7.791e-07	131	5.975e-07
		32	7.8705e-07	132	5.95e-07
		33	7.9765e-07	133	5.9e-07
		34	8.056e-07	134	5.9e-07
		35	8.109e-07	135	5.875e-07
		36	8.2415e-07	136	5.85e-07
		37	8.2415e-07	137	5.825e-07
		38	8.2945e-07	138	5.8e-07
		39	8.374e-07	139	5.725e-07
		40	8.4535e-07	140	5.7e-07
		41	8.5595e-07	141	5.7e-07
		42	8.586e-07	142	5.65e-07
		43	8.7715e-07	143	5.625e-07
		44	8.745e-07	144	5.6e-07
		45	8.8245e-07	145	5.575e-07
		46	8.9305e-07	146	5.575e-07
		47	8.9835e-07	147	5.55e-07
		48	9.063e-07	148	5.525e-07
		49	9.063e-07	149	5.525e-07
		50	9.169e-07	150	5.5e-07
		51	9.222e-07	151	5.475e-07
		52	9.275e-07	152	5.45e-07
		53	9.3545e-07	153	5.425e-07
		54	9.487e-07	154	5.4e-07
		55	9.5135e-07	155	5.35e-07
		56	9.6195e-07	156	5.35e-07
		57	9.646e-07	157	5.325e-07
		58	9.6725e-07	158	5.325e-07
		59	9.699e-07	159	5.3e-07
		60	9.7785e-07	160	5.25e-07
		61	1.0017e-06	161	5.25e-07
		62	9.9905e-07	162	5.2e-07
		63	1.0017e-06	163	5.225e-07
		64	1.0123e-06	164	5.2e-07
		65	1.03085e-06	165	5.175e-07
		66	1.03615e-06	166	5.15e-07
		67	1.04675e-06	167	5.15e-07
		68	1.05735e-06	168	5.125e-07
		69	1.0494e-06	169	5.15e-07
		70	1.06e-06	170	5.1e-07
		71	1.0653e-06	171	5.075e-07
		72	1.0865e-06	172	5.075e-07
		73	1.07855e-06	173	5.05e-07
		74	1.0865e-06	174	5e-07
		75	1.09445e-06	175	5e-07
		76	1.10505e-06	176	4.975e-07
		77	1.10505e-06	177	4.95e-07
		78	1.1236e-06	178	4.95e-07
		79	1.12625e-06	179	4.925e-07
		80	1.1342e-06	180	4.925e-07
		81	1.14215e-06	181	4.875e-07
		82	1.1289e-06	182	4.875e-07
		83	1.13685e-06	183	4.85e-07
		84	1.14745e-06	184	4.825e-07
		85	1.15275e-06	185	4.825e-07
		86	1.15805e-06	186	4.8e-07
		87	1.166e-06	187	4.775e-07
		88	1.166e-06	188	4.75e-07
		89	1.16865e-06	189	4.75e-07
		90	1.17395e-06	190	4.725e-07
		91	1.1819e-06	191	4.7e-07
		92	1.1978e-06	192	4.7e-07
		93	1.20045e-06	193	4.675e-07
		94	1.1872e-06	194	4.675e-07
		95	1.166e-06	195	4.65e-07
		96	1.1925e-06	196	4.65e-07
		97	1.18455e-06	197	4.625e-07
		98	1.2084e-06	198	4.6e-07
		99	1.219e-06	199	4.6e-07
		100	1.2243e-06	200	4.575e-07

## Sheet: Figure 1e
Figure 1e
		Pulse number	Conductance (S)
	Voltage sweep	1	1.11357e-07
		2	1.36226e-07
		3	1.48593e-07
		4	1.61903e-07
		5	1.89741e-07
		6	2.0631e-07
		7	2.28087e-07
		8	2.4274e-07
		9	2.6813e-07
		10	2.88005e-07
		11	3.05746e-07
		12	3.19375e-07
		13	3.27996e-07
		14	3.3074e-07
		15	3.45077e-07
		16	3.58725e-07
		17	3.602e-07
		18	3.70372e-07
		19	3.80374e-07
		20	3.9656e-07
		21	4.0872e-07
		22	4.17103e-07
		23	4.23488e-07
		24	4.3389e-07
		25	4.42532e-07
		26	4.50075e-07
		27	4.69861e-07
		28	4.7546e-07
		29	4.86772e-07
		30	4.95142e-07
		31	5.0593e-07
		32	5.10228e-07
		33	5.25846e-07
		34	5.39416e-07
		35	5.4122e-07
		36	5.5198e-07
		37	5.62939e-07
		38	5.70107e-07
		39	5.8981e-07
		40	5.96042e-07
		41	6.02421e-07
		42	6.1034e-07
		43	6.20576e-07
		44	6.31233e-07
		45	6.45412e-07
		46	6.54076e-07
		47	6.64001e-07
		48	6.71969e-07
		49	6.86769e-07
		50	6.96405e-07
		51	7.0414e-07
		52	7.19374e-07
		53	7.26712e-07
		54	7.36295e-07
		55	7.4108e-07
		56	7.51814e-07
		57	7.6089e-07
		58	7.7547e-07
		59	7.84004e-07
		60	7.97563e-07
		61	8.06034e-07
		62	8.12534e-07
		63	8.23901e-07
		64	8.36292e-07
		65	8.42228e-07
		66	8.56665e-07
		67	8.66173e-07
		68	8.70954e-07
		69	8.82558e-07
		70	8.92305e-07
		71	9.05258e-07
		72	9.16853e-07
		73	9.25163e-07
		74	9.37129e-07
		75	9.49972e-07
		76	9.66064e-07
		77	9.77455e-07
		78	9.89466e-07
		79	9.93823e-07
		80	1.01332e-06
		81	1.03032e-06
		82	1.04024e-06
		83	1.05199e-06
		84	1.05968e-06
		85	1.07462e-06
		86	1.08064e-06
		87	1.0873e-06
		88	1.09714e-06
		89	1.10647e-06
		90	1.12511e-06
		91	1.13497e-06
		92	1.14634e-06
		93	1.15178e-06
		94	1.15893e-06
		95	1.16471e-06
		96	1.17634e-06
		97	1.18178e-06
		98	1.19893e-06
		99	1.22471e-06
		100	1.24714e-06
		Time (s)	Conductance (S)
	Voltage read	0.25	1.24714e-06
		0.5	1.05267e-06
		0.75	1.01446e-06
		1	9.70095e-07
		1.25	9.50655e-07
		1.5	9.49725e-07
		1.75	9.34694e-07
		2	9.24288e-07
		2.25	9.12988e-07
		2.5	9.0239e-07
		2.75	8.86023e-07
		3	8.81851e-07
		3.25	8.73244e-07
		3.5	8.71837e-07
		3.75	8.77297e-07
		4	8.6174e-07
		4.25	8.67856e-07
		4.5	8.51047e-07
		4.75	8.46553e-07
		5	8.38363e-07
		5.25	8.33309e-07
		5.5	8.30138e-07
		5.75	8.44789e-07
		6	8.34203e-07
		6.25	8.33094e-07
		6.5	8.40223e-07
		6.75	8.18586e-07
		7	8.15391e-07
		7.25	8.10659e-07
		7.5	8.12817e-07
		7.75	8.11279e-07
		8	8.03852e-07
		8.25	8.09491e-07
		8.5	8.05795e-07
		8.75	7.91466e-07
		9	7.98595e-07
		9.25	7.94685e-07
		9.5	8.02028e-07
		9.75	7.91705e-07
		10	7.95531e-07
		10.25	7.91979e-07
		10.5	7.7889e-07
		10.75	7.79855e-07
		11	7.8398e-07
		11.25	7.75957e-07
		11.5	7.7424e-07
		11.75	7.72881e-07
		12	7.67803e-07
		12.25	7.65014e-07
		12.5	7.66051e-07
		12.75	7.60126e-07
		13	7.59315e-07
		13.25	7.59292e-07
		13.5	7.57766e-07
		13.75	7.55823e-07
		14	7.55668e-07
		14.25	7.53951e-07
		14.5	7.53868e-07
		14.75	7.51924e-07
		15	7.50685e-07
		15.25	7.48634e-07
		15.5	7.48253e-07
		15.75	7.46584e-07
		16	7.45571e-07
		16.25	7.44641e-07
		16.5	7.44879e-07
		16.75	7.40504e-07
		17	7.48968e-07
		17.25	7.46191e-07
		17.5	7.35891e-07
		17.75	7.36654e-07
		18	7.35402e-07
		18.25	7.34591e-07
		18.5	7.33232e-07
		18.75	7.33376e-07
		19	7.31611e-07
		19.25	7.34794e-07
		19.5	7.29191e-07
		19.75	7.26783e-07
		20	7.27069e-07
		20.25	7.25341e-07
		20.5	7.31254e-07
		20.75	7.21562e-07
		21	7.23135e-07
		21.25	7.2335e-07
		21.5	7.19118e-07
		21.75	7.16174e-07
		22	7.17688e-07
		22.25	7.177e-07
		22.5	7.18105e-07
		22.75	7.1789e-07
		23	7.14159e-07
		23.25	7.14564e-07
		23.5	7.14028e-07
		23.75	7.14815e-07
		24	7.13277e-07
		24.25	7.12264e-07
		24.5	7.10058e-07
		24.75	7.09569e-07
		25	7.07543e-07
		25.25	7.09891e-07
		25.5	7.04789e-07
		25.75	7.06887e-07
		26	7.05838e-07
		26.25	7.06124e-07
		26.5	7.04813e-07
		26.75	7.02798e-07
		27	7.04956e-07
		27.25	7.02357e-07
		27.5	7.01213e-07
		27.75	6.99985e-07
		28	6.96862e-07
		28.25	6.97982e-07
		28.5	6.9766e-07
		28.75	6.96623e-07
		29	6.95741e-07
		29.25	6.9741e-07
		29.5	6.97649e-07
		29.75	6.96409e-07
		30	6.96325e-07
		30.25	6.9617e-07
		30.5	6.95145e-07
		30.75	6.95145e-07
		31	6.94036e-07
		31.25	6.91593e-07
		31.5	6.9071e-07
		31.75	6.9288e-07
		32	6.91617e-07
		32.25	6.90377e-07
		32.5	6.90997e-07
		32.75	6.89578e-07
		33	6.88529e-07
		33.25	6.8922e-07
		33.5	6.88338e-07
		33.75	6.86491e-07
		34	6.86216e-07
		34.25	6.86133e-07
		34.5	6.8624e-07
		34.75	6.85513e-07
		35	6.8326e-07
		35.25	6.84214e-07
		35.5	6.84822e-07
		35.75	6.832e-07
		36	6.82759e-07
		36.25	6.8264e-07
		36.5	6.83332e-07
		36.75	6.79803e-07
		37	6.79028e-07
		37.25	6.81329e-07
		37.5	6.81019e-07
		37.75	6.78825e-07

## Sheet: Figure 2a
Figure 2a
		Time (s)	Pulse （V）	Current (μA)
	Pluse test	-0.50014	0.1553	0.00389
		-0.49964	0.1566	0.00401
		-0.49913	0.158	0.00412
		-0.49863	0.1601	0.00424
		-0.49813	0.1614	0.00436
		-0.49763	0.1632	0.00449
		-0.49713	0.1651	0.00462
		-0.49664	0.1664	0.00475
		-0.49613	0.1682	0.00489
		-0.49564	0.1701	0.00504
		-0.49513	0.1706	0.00519
		-0.49463	0.1719	0.00534
		-0.49413	0.1727	0.0055
		-0.49363	0.1732	0.00567
		-0.49313	0.1735	0.00584
		-0.49264	0.1727	0.00601
		-0.49213	0.1727	0.00619
		-0.49164	0.1722	0.00638
		-0.49113	0.1711	0.00656
		-0.49063	0.1696	0.00675
		-0.49013	0.1688	0.00695
		-0.48963	0.1669	0.00714
		-0.48913	0.1653	0.00734
		-0.48863	0.1627	0.00754
		-0.48813	0.1614	0.00774
		-0.48764	0.1601	0.00794
		-0.48714	0.1585	0.00814
		-0.48664	0.1569	0.00834
		-0.48613	0.1558	0.00854
		-0.48564	0.1548	0.00873
		-0.48514	0.154	0.00893
		-0.48464	0.1537	0.00912
		-0.48414	0.1532	0.00931
		-0.48364	0.1537	0.00949
		-0.48314	0.1543	0.00966
		-0.48264	0.1553	0.00984
		-0.48214	0.1561	0.01
		-0.48164	0.1582	0.01016
		-0.48114	0.1595	0.0103
		-0.48064	0.1611	0.01045
		-0.48014	0.1632	0.01058
		-0.47964	0.1651	0.0107
		-0.47914	0.1669	0.01081
		-0.47864	0.1688	0.01091
		-0.47814	0.1709	0.01099
		-0.47764	0.1722	0.01107
		-0.47714	0.1738	0.01113
		-0.47664	0.1743	0.01118
		-0.47614	0.1751	0.01122
		-0.47564	0.1756	0.01124
		-0.47514	0.1756	0.01124
		-0.47464	0.1748	0.01124
		-0.47414	0.1743	0.01122
		-0.47364	0.1724	0.01119
		-0.47314	0.1701	0.01114
		-0.47264	0.1677	0.01106
		-0.47214	0.1648	0.01097
		-0.47164	0.1616	0.01086
		-0.47114	0.1582	0.01072
		-0.47064	0.1545	0.01056
		-0.47014	0.1506	0.01038
		-0.46964	0.1466	0.01019
		-0.46914	0.1424	0.00997
		-0.46864	0.1387	0.00973
		-0.46814	0.1348	0.00947
		-0.46764	0.1313	0.00919
		-0.46714	0.1279	0.0089
		-0.46664	0.125	0.00859
		-0.46614	0.1224	0.00827
		-0.46564	0.1203	0.00794
		-0.46514	0.1195	0.0076
		-0.46464	0.1176	0.00725
		-0.46414	0.1174	0.00689
		-0.46364	0.1174	0.00654
		-0.46314	0.1179	0.00619
		-0.46264	0.1187	0.00584
		-0.46214	0.1208	0.0055
		-0.46164	0.1229	0.00516
		-0.46114	0.1247	0.00484
		-0.46064	0.1276	0.00453
		-0.46014	0.1305	0.00423
		-0.45964	0.1337	0.00395
		-0.45914	0.1369	0.00369
		-0.45864	0.1403	0.00345
		-0.45814	0.1427	0.00323
		-0.45764	0.1458	0.00303
		-0.45714	0.1485	0.00285
		-0.45664	0.1511	0.0027
		-0.45614	0.1532	0.00257
		-0.45564	0.1548	0.00247
		-0.45514	0.1561	0.0024
		-0.45464	0.1566	0.00236
		-0.45414	0.1572	0.00235
		-0.45364	0.1574	0.00236
		-0.45314	0.1572	0.00241
		-0.45264	0.1564	0.00248
		-0.45214	0.1545	0.00258
		-0.45164	0.1529	0.0027
		-0.45114	0.1514	0.00285
		-0.45064	0.1493	0.00303
		-0.45014	0.1466	0.00322
		-0.44964	0.1448	0.00345
		-0.44914	0.1421	0.00369
		-0.44864	0.14	0.00394
		-0.44814	0.1379	0.00422
		-0.44764	0.1366	0.0045
		-0.44714	0.1345	0.0048
		-0.44664	0.1334	0.0051
		-0.44614	0.1327	0.00541
		-0.44564	0.1321	0.00572
		-0.44514	0.1327	0.00603
		-0.44464	0.1329	0.00635
		-0.44414	0.134	0.00666
		-0.44364	0.1358	0.00697
		-0.44314	0.1374	0.00728
		-0.44264	0.1398	0.00757
		-0.44214	0.1429	0.00786
		-0.44164	0.1456	0.00813
		-0.44114	0.1493	0.00839
		-0.44064	0.1527	0.00863
		-0.44014	0.1564	0.00886
		-0.43964	0.1606	0.00907
		-0.43914	0.1643	0.00926
		-0.43864	0.1685	0.00944
		-0.43814	0.1722	0.00959
		-0.43764	0.1753	0.00973
		-0.43714	0.1793	0.00984
		-0.43664	0.1827	0.00993
		-0.43614	0.1854	0.01
		-0.43564	0.1883	0.01004
		-0.43514	0.1906	0.01006
		-0.43464	0.1925	0.01005
		-0.43414	0.1941	0.01001
		-0.43364	0.1951	0.00995
		-0.43314	0.1954	0.00987
		-0.43264	0.1959	0.00976
		-0.43214	0.1962	0.00962
		-0.43164	0.1956	0.00947
		-0.43114	0.1948	0.0093
		-0.43064	0.1943	0.00912
		-0.43014	0.1927	0.00892
		-0.42964	0.1914	0.00872
		-0.42914	0.1898	0.00851
		-0.42864	0.1877	0.00829
		-0.42813	0.1859	0.00808
		-0.42764	0.1835	0.00786
		-0.42714	0.1814	0.00764
		-0.42664	0.179	0.00742
		-0.42613	0.1775	0.00721
		-0.42564	0.1748	0.00701
		-0.42514	0.173	0.00682
		-0.42464	0.1703	0.00665
		-0.42414	0.1677	0.00648
		-0.42364	0.1656	0.00633
		-0.42314	0.1635	0.0062
		-0.42264	0.1611	0.00608
		-0.42214	0.159	0.00598
		-0.42164	0.1566	0.00589
		-0.42114	0.1545	0.00583
		-0.42064	0.1522	0.00579
		-0.42014	0.1498	0.00578
		-0.41964	0.1477	0.00578
		-0.41914	0.1456	0.0058
		-0.41864	0.1435	0.00583
		-0.41814	0.1416	0.00588
		-0.41764	0.14	0.00595
		-0.41714	0.1379	0.00604
		-0.41664	0.1366	0.00613
		-0.41614	0.135	0.00623
		-0.41564	0.1337	0.00635
		-0.41514	0.1327	0.00647
		-0.41464	0.1319	0.00659
		-0.41414	0.1313	0.00673
		-0.41364	0.1311	0.00686
		-0.41314	0.1308	0.007
		-0.41264	0.1311	0.00713
		-0.41214	0.1313	0.00725
		-0.41164	0.1324	0.00737
		-0.41114	0.1332	0.00748
		-0.41064	0.1342	0.00757
		-0.41014	0.1356	0.00765
		-0.40964	0.1369	0.00772
		-0.40914	0.1385	0.00777
		-0.40864	0.1406	0.0078
		-0.40814	0.1424	0.00781
		-0.40764	0.1448	0.0078
		-0.40714	0.1466	0.00778
		-0.40664	0.149	0.00775
		-0.40614	0.1516	0.00769
		-0.40564	0.1532	0.00762
		-0.40514	0.1556	0.00754
		-0.40464	0.158	0.00744
		-0.40414	0.1601	0.00732
		-0.40364	0.1616	0.00719
		-0.40314	0.1638	0.00705
		-0.40264	0.1659	0.00689
		-0.40214	0.168	0.00672
		-0.40164	0.169	0.00654
		-0.40114	0.1706	0.00635
		-0.40064	0.1722	0.00616
		-0.40014	0.1743	0.00596
		-0.39964	0.1756	0.00575
		-0.39914	0.1777	0.00555
		-0.39864	0.1788	0.00534
		-0.39813	0.1804	0.00514
		-0.39764	0.1819	0.00494
		-0.39714	0.1833	0.00475
		-0.39664	0.1851	0.00457
		-0.39614	0.1867	0.0044
		-0.39564	0.188	0.00424
		-0.39514	0.1896	0.00409
		-0.39464	0.1914	0.00396
		-0.39414	0.1927	0.00384
		-0.39364	0.1946	0.00374
		-0.39314	0.1959	0.00366
		-0.39264	0.1972	0.0036
		-0.39214	0.1985	0.00356
		-0.39164	0.1991	0.00355
		-0.39114	0.1999	0.00355
		-0.39064	0.2004	0.00358
		-0.39014	0.2004	0.00364
		-0.38964	0.2001	0.00371
		-0.38913	0.2001	0.00382
		-0.38863	0.1991	0.00394
		-0.38813	0.1977	0.00409
		-0.38764	0.1962	0.00425
		-0.38714	0.1941	0.00443
		-0.38663	0.1922	0.00463
		-0.38613	0.1901	0.00485
		-0.38564	0.1869	0.00508
		-0.38514	0.1833	0.00532
		-0.38464	0.1804	0.00557
		-0.38413	0.1767	0.00582
		-0.38364	0.173	0.00609
		-0.38314	0.169	0.00635
		-0.38264	0.1653	0.00662
		-0.38213	0.1606	0.0069
		-0.38164	0.1566	0.00716
		-0.38114	0.1532	0.00743
		-0.38064	0.1495	0.00768
		-0.38014	0.1458	0.00792
		-0.37964	0.1424	0.00815
		-0.37914	0.1395	0.00836
		-0.37864	0.1369	0.00856
		-0.37814	0.1345	0.00873
		-0.37764	0.1324	0.00888
		-0.37714	0.1308	0.00901
		-0.37664	0.1292	0.00912
		-0.37614	0.1287	0.00921
		-0.37564	0.1276	0.00927
		-0.37514	0.1282	0.0093
		-0.37464	0.1276	0.00931
		-0.37414	0.1284	0.00929
		-0.37364	0.129	0.00925
		-0.37314	0.1308	0.00919
		-0.37263	0.1316	0.0091
		-0.37213	0.1337	0.00899
		-0.37164	0.1358	0.00886
		-0.37114	0.1382	0.00872
		-0.37063	0.1403	0.00855
		-0.37013	0.1429	0.00837
		-0.36963	0.1456	0.00817
		-0.36913	0.1479	0.00795
		-0.36863	0.1511	0.00773
		-0.36813	0.1537	0.00749
		-0.36763	0.1564	0.00724
		-0.36713	0.1598	0.00698
		-0.36663	0.1622	0.00672
		-0.36613	0.1656	0.00646
		-0.36563	0.1682	0.0062
		-0.36513	0.1711	0.00594
		-0.36463	0.174	0.00568
		-0.36413	0.1775	0.00543
		-0.36363	0.1798	0.00517
		-0.36313	0.1822	0.00493
		-0.36263	0.1851	0.00469
		-0.36213	0.1875	0.00445
		-0.36164	0.1898	0.00423
		-0.36113	0.192	0.00401
		-0.36063	0.1938	0.00379
		-0.36013	0.1959	0.00359
		-0.35964	0.1972	0.00339
		-0.35913	0.1985	0.00321
		-0.35863	0.1993	0.00303
		-0.35813	0.1996	0.00286
		-0.35764	0.1996	0.0027
		-0.35714	0.2004	0.00255
		-0.35663	0.1996	0.00241
		-0.35613	0.1993	0.00227
		-0.35564	0.1983	0.00214
		-0.35514	0.1972	0.00202
		-0.35464	0.1959	0.0019
		-0.35413	0.1941	0.00179
		-0.35364	0.192	0.00169
		-0.35314	0.1898	0.0016
		-0.35264	0.1877	0.00151
		-0.35213	0.1856	0.00143
		-0.35164	0.1833	0.00136
		-0.35114	0.1809	0.0013
		-0.35064	0.1785	0.00125
		-0.35014	0.1764	0.0012
		-0.34963	0.1743	0.00116
		-0.34913	0.173	0.00113
		-0.34863	0.1711	0.00111
		-0.34813	0.1701	0.0011
		-0.34764	0.1682	0.0011
		-0.34713	0.168	0.00111
		-0.34663	0.1677	0.00113
		-0.34613	0.1674	0.00116
		-0.34564	0.1672	0.0012
		-0.34513	0.1677	0.00125
		-0.34463	0.169	0.00131
		-0.34413	0.1698	0.00139
		-0.34364	0.1709	0.00148
		-0.34314	0.1717	0.00158
		-0.34263	0.1735	0.00169
		-0.34213	0.1751	0.00183
		-0.34164	0.1756	0.00198
		-0.34114	0.1772	0.00214
		-0.34064	0.1782	0.00233
		-0.34013	0.179	0.00252
		-0.33964	0.1798	0.00272
		-0.33914	0.1804	0.00294
		-0.33864	0.1806	0.00316
		-0.33813	0.1809	0.00339
		-0.33764	0.1801	0.00362
		-0.33714	0.179	0.00387
		-0.33664	0.178	0.00412
		-0.33614	0.1764	0.00437
		-0.33564	0.1743	0.00462
		-0.33514	0.1727	0.00488
		-0.33464	0.1701	0.00514
		-0.33414	0.1672	0.00539
		-0.33364	0.1645	0.00565
		-0.33314	0.1614	0.0059
		-0.33264	0.1585	0.00614
		-0.33214	0.1556	0.00638
		-0.33164	0.1527	0.00662
		-0.33114	0.1493	0.00684
		-0.33064	0.1466	0.00706
		-0.33014	0.1443	0.00726
		-0.32964	0.1419	0.00745
		-0.32914	0.14	0.00762
		-0.32863	0.1379	0.00778
		-0.32813	0.1371	0.00792
		-0.32764	0.1358	0.00805
		-0.32714	0.135	0.00816
		-0.32663	0.1353	0.00824
		-0.32613	0.1353	0.00831
		-0.32564	0.1361	0.00835
		-0.32514	0.1369	0.00837
		-0.32464	0.1382	0.00837
		-0.32413	0.1395	0.00834
		-0.32364	0.1414	0.00829
		-0.32314	0.1432	0.00823
		-0.32264	0.1453	0.00814
		-0.32214	0.1479	0.00803
		-0.32164	0.1503	0.00791
		-0.32114	0.1524	0.00776
		-0.32064	0.1548	0.0076
		-0.32014	0.1569	0.00742
		-0.31964	0.1587	0.00723
		-0.31914	0.1609	0.00702
		-0.31864	0.1622	0.0068
		-0.31814	0.1638	0.00656
		-0.31764	0.1648	0.00631
		-0.31714	0.1656	0.00605
		-0.31664	0.1667	0.00577
		-0.31614	0.1669	0.00549
		-0.31564	0.1669	0.00519
		-0.31514	0.1667	0.00488
		-0.31464	0.1659	0.00457
		-0.31414	0.1659	0.00426
		-0.31364	0.1643	0.00394
		-0.31314	0.163	0.00362
		-0.31264	0.1619	0.00329
		-0.31214	0.1606	0.00297
		-0.31164	0.159	0.00265
		-0.31114	0.1572	0.00233
		-0.31064	0.1556	0.00202
		-0.31013	0.1537	0.00171
		-0.30963	0.1522	0.0014
		-0.30913	0.1506	0.0011
		-0.30863	0.149	0.000801781
		-0.30813	0.1474	0.000515723
		-0.30763	0.1461	0.000238091
		-0.30713	0.1445	3.05046e-05
		-0.30663	0.1432	0.000289037
		-0.30613	0.1421	0.000537755
		-0.30563	0.1416	0.000776605
		-0.30513	0.1406	0.00101
		-0.30463	0.1398	0.00122
		-0.30413	0.1395	0.00143
		-0.30363	0.1392	0.00163
		-0.30313	0.1392	0.00182
		-0.30263	0.1392	0.00199
		-0.30213	0.1395	0.00216
		-0.30164	0.1403	0.00231
		-0.30113	0.1408	0.00246
		-0.30063	0.1408	0.00259
		-0.30013	0.1421	0.00271
		-0.29964	0.1427	0.00281
		-0.29914	0.1435	0.0029
		-0.29863	0.1437	0.00298
		-0.29813	0.1456	0.00304
		-0.29764	0.1464	0.00309
		-0.29714	0.1474	0.00312
		-0.29663	0.1479	0.00313
		-0.29613	0.149	0.00313
		-0.29564	0.1498	0.00311
		-0.29514	0.1511	0.00308
		-0.29464	0.1514	0.00303
		-0.29413	0.1519	0.00296
		-0.29364	0.1529	0.00288
		-0.29314	0.1529	0.00278
		-0.29264	0.1537	0.00267
		-0.29214	0.1537	0.00254
		-0.29164	0.1543	0.00239
		-0.29114	0.1543	0.00223
		-0.29064	0.154	0.00206
		-0.29014	0.1537	0.00187
		-0.28964	0.1537	0.00166
		-0.28914	0.1532	0.00145
		-0.28864	0.1529	0.00122
		-0.28814	0.1524	0.000990422
		-0.28764	0.1524	0.000747825
		-0.28714	0.1522	0.000497735
		-0.28664	0.1514	0.000241253
		-0.28614	0.1511	2.03114e-05
		-0.28564	0.1508	0.000284481
		-0.28514	0.1511	0.000549722
		-0.28464	0.1506	0.000814438
		-0.28414	0.1511	0.00108
		-0.28364	0.1511	0.00134
		-0.28314	0.1511	0.0016
		-0.28264	0.1519	0.00185
		-0.28214	0.1529	0.00209
		-0.28164	0.1535	0.00233
		-0.28114	0.1545	0.00255
		-0.28064	0.1556	0.00276
		-0.28014	0.1564	0.00295
		-0.27964	0.1577	0.00313
		-0.27914	0.1593	0.00329
		-0.27864	0.1609	0.00343
		-0.27813	0.1624	0.00355
		-0.27764	0.1638	0.00365
		-0.27714	0.1653	0.00373
		-0.27664	0.1667	0.00379
		-0.27614	0.1674	0.00383
		-0.27564	0.169	0.00385
		-0.27514	0.1693	0.00386
		-0.27464	0.1698	0.00385
		-0.27414	0.1706	0.00382
		-0.27364	0.1706	0.00379
		-0.27314	0.1703	0.00374
		-0.27264	0.1693	0.00368
		-0.27214	0.1685	0.0036
		-0.27164	0.1672	0.00352
		-0.27114	0.1659	0.00343
		-0.27064	0.1638	0.00334
		-0.27014	0.1616	0.00323
		-0.26964	0.1587	0.00313
		-0.26914	0.1558	0.00302
		-0.26864	0.1529	0.0029
		-0.26814	0.15	0.00279
		-0.26764	0.1472	0.00267
		-0.26714	0.1437	0.00255
		-0.26664	0.1403	0.00244
		-0.26614	0.1371	0.00233
		-0.26564	0.134	0.00223
		-0.26514	0.1316	0.00214
		-0.26464	0.1287	0.00206
		-0.26414	0.1263	0.00198
		-0.26364	0.1242	0.00192
		-0.26314	0.1229	0.00187
		-0.26264	0.1216	0.00184
		-0.26214	0.1208	0.00182
		-0.26164	0.1205	0.00181
		-0.26114	0.12	0.00182
		-0.26064	0.1208	0.00185
		-0.26014	0.1219	0.00188
		-0.25964	0.1234	0.00193
		-0.25914	0.125	0.002
		-0.25864	0.1269	0.00208
		-0.25814	0.1292	0.00217
		-0.25764	0.1321	0.00227
		-0.25714	0.1348	0.00238
		-0.25664	0.1377	0.0025
		-0.25614	0.1406	0.00263
		-0.25564	0.1437	0.00276
		-0.25514	0.1464	0.0029
		-0.25464	0.1493	0.00304
		-0.25414	0.1522	0.00318
		-0.25364	0.1553	0.00333
		-0.25314	0.1574	0.00347
		-0.25264	0.1598	0.00362
		-0.25214	0.1619	0.00377
		-0.25164	0.1632	0.00391
		-0.25114	0.1643	0.00406
		-0.25064	0.1653	0.0042
		-0.25014	0.1664	0.00434
		-0.24964	0.1664	0.00447
		-0.24914	0.1669	0.0046
		-0.24864	0.1664	0.00472
		-0.24814	0.1661	0.00483
		-0.24764	0.1659	0.00493
		-0.24713	0.1653	0.00502
		-0.24664	0.1651	0.00509
		-0.24614	0.1645	0.00515
		-0.24564	0.1638	0.0052
		-0.24513	0.1632	0.00523
		-0.24463	0.1624	0.00525
		-0.24414	0.1619	0.00526
		-0.24363	0.1616	0.00525
		-0.24314	0.1616	0.00523
		-0.24263	0.1616	0.0052
		-0.24214	0.1619	0.00517
		-0.24163	0.1622	0.00513
		-0.24114	0.1624	0.00509
		-0.24064	0.1635	0.00504
		-0.24014	0.164	0.00499
		-0.23964	0.1651	0.00494
		-0.23914	0.1661	0.00489
		-0.23864	0.1672	0.00485
		-0.23814	0.1682	0.00481
		-0.23764	0.169	0.00478
		-0.23714	0.1698	0.00476
		-0.23664	0.1709	0.00475
		-0.23614	0.1714	0.00475
		-0.23564	0.1719	0.00476
		-0.23514	0.1722	0.00478
		-0.23463	0.1722	0.00481
		-0.23414	0.1722	0.00486
		-0.23363	0.1717	0.00492
		-0.23314	0.1717	0.00499
		-0.23264	0.1703	0.00508
		-0.23214	0.1696	0.00518
		-0.23164	0.1685	0.00529
		-0.23114	0.1674	0.00541
		-0.23064	0.1656	0.00555
		-0.23014	0.164	0.00569
		-0.22964	0.1624	0.00585
		-0.22914	0.1614	0.00601
		-0.22864	0.1595	0.00619
		-0.22814	0.158	0.00637
		-0.22764	0.1564	0.00656
		-0.22714	0.1553	0.00676
		-0.22664	0.1535	0.00696
		-0.22614	0.1529	0.00717
		-0.22564	0.1516	0.00738
		-0.22514	0.1516	0.00758
		-0.22464	0.1506	0.00778
		-0.22414	0.1506	0.00797
		-0.22364	0.15	0.00816
		-0.22314	0.15	0.00833
		-0.22264	0.1506	0.00849
		-0.22214	0.1506	0.00863
		-0.22164	0.1508	0.00876
		-0.22114	0.1514	0.00886
		-0.22064	0.1514	0.00895
		-0.22014	0.1519	0.00901
		-0.21964	0.1522	0.00905
		-0.21914	0.1524	0.00907
		-0.21864	0.1524	0.00907
		-0.21814	0.1527	0.00905
		-0.21764	0.1522	0.009
		-0.21714	0.1519	0.00893
		-0.21664	0.1511	0.00884
		-0.21614	0.1503	0.00873
		-0.21564	0.1493	0.0086
		-0.21514	0.1479	0.00845
		-0.21463	0.1464	0.00829
		-0.21414	0.145	0.00811
		-0.21363	0.1432	0.00792
		-0.21314	0.1408	0.00771
		-0.21263	0.1395	0.00749
		-0.21214	0.1377	0.00726
		-0.21163	0.1361	0.00701
		-0.21114	0.134	0.00676
		-0.21064	0.1324	0.0065
		-0.21014	0.1308	0.00624
		-0.20964	0.1295	0.00597
		-0.20914	0.1284	0.00571
		-0.20864	0.1276	0.00544
		-0.20814	0.1274	0.00518
		-0.20764	0.1274	0.00492
		-0.20714	0.1279	0.00467
		-0.20664	0.1284	0.00443
		-0.20614	0.1292	0.0042
		-0.20564	0.1305	0.00399
		-0.20514	0.1321	0.0038
		-0.20463	0.1342	0.00363
		-0.20414	0.1363	0.00347
		-0.20364	0.1385	0.00334
		-0.20314	0.1408	0.00323
		-0.20264	0.1435	0.00315
		-0.20214	0.1466	0.00309
		-0.20164	0.1493	0.00305
		-0.20114	0.1516	0.00304
		-0.20064	0.1543	0.00304
		-0.20014	0.1566	0.00306
		-0.19964	0.1587	0.0031
		-0.19914	0.1616	0.00315
		-0.19864	0.163	0.00322
		-0.19814	0.1648	0.0033
		-0.19764	0.1661	0.00339
		-0.19714	0.1669	0.00349
		-0.19664	0.168	0.0036
		-0.19614	0.1682	0.00372
		-0.19564	0.1682	0.00384
		-0.19514	0.1685	0.00396
		-0.19464	0.1682	0.00408
		-0.19414	0.1682	0.00419
		-0.19364	0.1672	0.00431
		-0.19314	0.1664	0.00442
		-0.19264	0.1653	0.00453
		-0.19214	0.1651	0.00464
		-0.19164	0.1635	0.00473
		-0.19114	0.1632	0.00482
		-0.19064	0.1624	0.0049
		-0.19014	0.1616	0.00498
		-0.18964	0.1609	0.00504
		-0.18914	0.1611	0.00509
		-0.18864	0.1603	0.00514
		-0.18814	0.1603	0.00517
		-0.18764	0.1606	0.00519
		-0.18714	0.1606	0.00519
		-0.18664	0.1614	0.00519
		-0.18614	0.1619	0.00518
		-0.18564	0.1627	0.00515
		-0.18514	0.1632	0.00512
		-0.18463	0.164	0.00508
		-0.18414	0.1651	0.00503
		-0.18363	0.1659	0.00498
		-0.18314	0.1664	0.00492
		-0.18263	0.1674	0.00487
		-0.18214	0.1682	0.00481
		-0.18164	0.1685	0.00476
		-0.18114	0.169	0.00471
		-0.18064	0.1693	0.00467
		-0.18014	0.1693	0.00464
		-0.17964	0.169	0.00462
		-0.17914	0.1693	0.00461
		-0.17864	0.1685	0.00462
		-0.17814	0.168	0.00464
		-0.17764	0.1669	0.00468
		-0.17714	0.1659	0.00473
		-0.17664	0.1648	0.00479
		-0.17614	0.1638	0.00488
		-0.17564	0.1622	0.00498
		-0.17514	0.1609	0.00509
		-0.17463	0.1593	0.00523
		-0.17414	0.158	0.00539
		-0.17364	0.1566	0.00556
		-0.17314	0.1558	0.00574
		-0.17264	0.1545	0.00594
		-0.17214	0.1535	0.00616
		-0.17164	0.1524	0.00639
		-0.17114	0.1519	0.00662
		-0.17064	0.1511	0.00687
		-0.17014	0.1511	0.00714
		-0.16964	0.1511	0.00741
		-0.16914	0.1514	0.00769
		-0.16864	0.1514	0.00798
		-0.16814	0.1519	0.00828
		-0.16764	0.1535	0.00858
		-0.16714	0.154	0.00889
		-0.16664	0.1551	0.0092
		-0.16614	0.1566	0.00951
		-0.16564	0.158	0.00982
		-0.16514	0.1593	0.01012
		-0.16464	0.1616	0.01042
		-0.16414	0.1635	0.01071
		-0.16364	0.1656	0.01098
		-0.16314	0.1677	0.01124
		-0.16264	0.1696	0.01147
		-0.16214	0.1719	0.01169
		-0.16164	0.1746	0.01189
		-0.16114	0.1769	0.01206
		-0.16064	0.1793	0.01221
		-0.16014	0.1822	0.01233
		-0.15964	0.1854	0.01242
		-0.15914	0.1875	0.01248
		-0.15864	0.1901	0.01251
		-0.15814	0.1922	0.01251
		-0.15764	0.1948	0.01249
		-0.15714	0.1972	0.01244
		-0.15664	0.1999	0.01236
		-0.15614	0.2022	0.01225
		-0.15564	0.2038	0.01211
		-0.15514	0.2054	0.01195
		-0.15463	0.2075	0.01177
		-0.15414	0.2088	0.01156
		-0.15363	0.2099	0.01133
		-0.15314	0.2109	0.01107
		-0.15263	0.2112	0.0108
		-0.15214	0.2112	0.0105
		-0.15164	0.2115	0.01019
		-0.15114	0.2109	0.00986
		-0.15064	0.2099	0.00951
		-0.15014	0.2083	0.00915
		-0.14964	0.2057	0.00878
		-0.14914	0.2035	0.00839
		-0.14864	0.2006	0.008
		-0.14814	0.1975	0.00761
		-0.14764	0.1938	0.00722
		-0.14714	0.1901	0.00682
		-0.14664	0.1854	0.00643
		-0.14614	0.1809	0.00604
		-0.14564	0.1759	0.00567
		-0.14514	0.1711	0.00531
		-0.14464	0.1659	0.00496
		-0.14414	0.1611	0.00463
		-0.14364	0.1561	0.00433
		-0.14314	0.1514	0.00404
		-0.14264	0.1469	0.00378
		-0.14214	0.1421	0.00355
		-0.14164	0.1377	0.00334
		-0.14114	0.1345	0.00315
		-0.14064	0.1308	0.003
		-0.14014	0.1276	0.00287
		-0.13964	0.1255	0.00277
		-0.13914	0.1234	0.00269
		-0.13864	0.1224	0.00264
		-0.13814	0.1213	0.00262
		-0.13764	0.1208	0.00262
		-0.13714	0.1213	0.00264
		-0.13664	0.1221	0.00268
		-0.13614	0.1229	0.00275
		-0.13564	0.1247	0.00284
		-0.13514	0.1266	0.00294
		-0.13464	0.129	0.00307
		-0.13414	0.1313	0.00321
		-0.13364	0.1337	0.00336
		-0.13314	0.1369	0.00353
		-0.13264	0.1395	0.0037
		-0.13214	0.1424	0.00389
		-0.13164	0.1453	0.00408
		-0.13114	0.1482	0.00427
		-0.13064	0.1508	0.00446
		-0.13014	0.1532	0.00466
		-0.12964	0.1553	0.00485
		-0.12914	0.1572	0.00503
		-0.12864	0.1587	0.00521
		-0.12814	0.1606	0.00537
		-0.12764	0.1614	0.00552
		-0.12714	0.1624	0.00566
		-0.12664	0.163	0.00579
		-0.12614	0.1624	0.0059
		-0.12564	0.163	0.006
		-0.12514	0.1624	0.00608
		-0.12464	0.1619	0.00615
		-0.12414	0.1616	0.0062
		-0.12364	0.1606	0.00623
		-0.12314	0.1601	0.00625
		-0.12264	0.1595	0.00625
		-0.12213	0.1582	0.00624
		-0.12163	0.1574	0.00622
		-0.12113	0.1566	0.00619
		-0.12064	0.1556	0.00614
		-0.12014	0.1545	0.00609
		-0.11964	0.1537	0.00604
		-0.11914	0.1524	0.00597
		-0.11864	0.1516	0.0059
		-0.11814	0.1516	0.00582
		-0.11763	0.1508	0.00574
		-0.11713	0.1503	0.00566
		-0.11664	0.1493	0.00557
		-0.11614	0.1487	0.00549
		-0.11564	0.1474	0.0054
		-0.11514	0.1474	0.00532
		-0.11464	0.1466	0.00523
		-0.11414	0.1456	0.00514
		-0.11364	0.1445	0.00506
		-0.11314	0.1437	0.00498
		-0.11264	0.1424	0.00491
		-0.11214	0.1416	0.00483
		-0.11164	0.1403	0.00477
		-0.11114	0.1395	0.0047
		-0.11064	0.1385	0.00465
		-0.11014	0.1377	0.0046
		-0.10964	0.1366	0.00455
		-0.10914	0.1361	0.00451
		-0.10864	0.1358	0.00447
		-0.10814	0.1353	0.00444
		-0.10763	0.1353	0.00441
		-0.10713	0.135	0.0044
		-0.10663	0.1356	0.00438
		-0.10613	0.1363	0.00437
		-0.10564	0.1374	0.00437
		-0.10514	0.139	0.00437
		-0.10464	0.1406	0.00437
		-0.10414	0.1429	0.00437
		-0.10364	0.145	0.00438
		-0.10314	0.1487	0.00439
		-0.10263	0.1514	0.0044
		-0.10214	0.1553	0.00441
		-0.10164	0.1593	0.00442
		-0.10114	0.1632	0.00444
		-0.10064	0.1672	0.00445
		-0.10014	0.1719	0.00446
		-0.09963	0.1761	0.00447
		-0.09913	0.1804	0.00448
		-0.09863	0.1848	0.00448
		-0.09813	0.1888	0.00448
		-0.09763	0.1925	0.00448
		-0.09713	0.1962	0.00448
		-0.09663	0.1993	0.00447
		-0.09613	0.202	0.00447
		-0.09563	0.2046	0.00446
		-0.09513	0.2064	0.00445
		-0.09463	0.2078	0.00444
		-0.09413	0.2088	0.00442
		-0.09363	0.2093	0.00441
		-0.09313	0.2091	0.0044
		-0.09263	0.2083	0.00439
		-0.09213	0.2075	0.00438
		-0.09163	0.2059	0.00438
		-0.09113	0.2035	0.00437
		-0.09063	0.202	0.00438
		-0.09013	0.1993	0.00438
		-0.08963	0.1962	0.0044
		-0.08913	0.1935	0.00442
		-0.08863	0.1901	0.00445
		-0.08813	0.1869	0.00449
		-0.08763	0.1835	0.00454
		-0.08713	0.1806	0.00461
		-0.08663	0.1772	0.00468
		-0.08613	0.1743	0.00477
		-0.08563	0.1714	0.00486
		-0.08513	0.169	0.00496
		-0.08463	0.1667	0.00508
		-0.08413	0.164	0.0052
		-0.08363	0.1619	0.00533
		-0.08313	0.1603	0.00547
		-0.08263	0.159	0.00561
		-0.08213	0.1572	0.00576
		-0.08163	0.1561	0.00591
		-0.08113	0.1551	0.00606
		-0.08063	0.1537	0.00621
		-0.08013	0.1532	0.00636
		-0.07963	0.1527	0.0065
		-0.07913	0.1524	0.00665
		-0.07863	0.1516	0.00678
		-0.07813	0.1511	0.0069
		-0.07763	0.1506	0.00701
		-0.07713	0.1503	0.00711
		-0.07663	0.1495	0.0072
		-0.07613	0.149	0.00726
		-0.07563	0.1482	0.00731
		-0.07513	0.1479	0.00734
		-0.07463	0.1469	0.00734
		-0.07413	0.1464	0.00732
		-0.07363	0.1461	0.00727
		-0.07313	0.1458	0.00719
		-0.07263	0.145	0.0071
		-0.07213	0.1453	0.00697
		-0.07163	0.1453	0.00682
		-0.07113	0.1445	0.00665
		-0.07063	0.145	0.00645
		-0.07013	0.1453	0.00622
		-0.06963	0.1453	0.00597
		-0.06913	0.1456	0.0057
		-0.06863	0.1458	0.00542
		-0.06813	0.1464	0.00511
		-0.06763	0.1474	0.0048
		-0.06713	0.1479	0.00447
		-0.06663	0.1485	0.00414
		-0.06613	0.149	0.0038
		-0.06563	0.1498	0.00346
		-0.06513	0.1511	0.00311
		-0.06463	0.1511	0.00277
		-0.06413	0.1516	0.00243
		-0.06363	0.1524	0.00211
		-0.06313	0.1522	0.00179
		-0.06263	0.1519	0.00148
		-0.06213	0.1519	0.00119
		-0.06163	0.1511	0.000910453
		-0.06113	0.1506	0.000650793
		-0.06063	0.1495	0.000409393
		-0.06013	0.1482	0.000188501
		-0.05963	0.1466	-1.00655e-05
		-0.05913	0.1453	-0.000184873
		-0.05863	0.1435	-0.000334952
		-0.05813	0.1416	-0.000458279
		-0.05763	0.1398	-0.000555887
		-0.05713	0.1385	-0.000627501
		-0.05663	0.1363	-0.000673689
		-0.05613	0.1353	-0.000693988
		-0.05563	0.1334	-0.000685921
		-0.05513	0.1324	-0.000650539
		-0.05463	0.1316	-0.000588027
		-0.05413	0.1313	-0.000499274
		-0.05363	0.1311	-0.000384396
		-0.05313	0.1319	-0.000244345
		-0.05263	0.1324	-8.09919e-05
		-0.05213	0.1337	0.00010214
		-0.05163	0.1361	0.000302974
		-0.05113	0.1379	0.000518675
		-0.05063	0.1406	0.000746828
		-0.05013	0.1437	0.000984831
		-0.04963	0.1472	0.00123
		-0.04913	0.1506	0.00148
		-0.04863	0.1548	0.00173
		-0.04813	0.1587	0.00197
		-0.04763	0.163	0.00222
		-0.04713	0.1672	0.00246
		-0.04663	0.1711	0.00269
		-0.04613	0.1748	0.00292
		-0.04563	0.178	0.00314
		-0.04513	0.1811	0.00335
		-0.04463	0.1838	0.00355
		-0.04413	0.1862	0.00374
		-0.04363	0.1877	0.00393
		-0.04313	0.1885	0.00411
		-0.04263	0.1888	0.00427
		-0.04213	0.1883	0.00443
		-0.04163	0.1872	0.00457
		-0.04113	0.1859	0.0047
		-0.04063	0.1838	0.00482
		-0.04013	0.1809	0.00493
		-0.03963	0.1777	0.00502
		-0.03913	0.1743	0.0051
		-0.03863	0.1703	0.00516
		-0.03813	0.1664	0.00521
		-0.03763	0.1624	0.00524
		-0.03713	0.1582	0.00525
		-0.03663	0.154	0.00524
		-0.03613	0.1503	0.0052
		-0.03563	0.1466	0.00513
		-0.03513	0.1435	0.00505
		-0.03463	0.14	0.00493
		-0.03413	0.1377	0.00478
		-0.03363	0.1361	0.00461
		-0.03313	0.1353	0.00441
		-0.03263	0.1342	0.00419
		-0.03213	0.1342	0.00394
		-0.03163	0.1353	0.00367
		-0.03113	0.1363	0.0034
		-0.03063	0.1382	0.00311
		-0.03013	0.1408	0.00281
		-0.02963	0.144	0.00252
		-0.02913	0.1472	0.00223
		-0.02863	0.1514	0.00195
		-0.02813	0.1553	0.00168
		-0.02763	0.159	0.00144
		-0.02713	0.1635	0.00122
		-0.02663	0.1674	0.00104
		-0.02613	0.1719	0.00089045
		-0.02563	0.1759	0.000790685
		-0.02513	0.1796	0.000743915
		-0.02463	0.183	0.000755906
		-0.02413	0.1864	0.000834571
		-0.02363	0.1891	0.00098834
		-0.02313	0.1909	0.00122
		-0.02263	0.1927	0.00154
		-0.02213	0.1938	0.00195
		-0.02163	0.1948	0.00245
		-0.02113	0.1956	0.00305
		-0.02063	0.1954	0.00374
		-0.02013	0.1954	0.00454
		-0.01963	0.1946	0.00542
		-0.01913	0.193	0.00638
		-0.01863	0.1922	0.00742
		-0.01813	0.1909	0.00853
		-0.01763	0.1896	0.00968
		-0.01713	0.188	0.01088
		-0.01663	0.1864	0.01209
		-0.01613	0.1851	0.0133
		-0.01563	0.1827	0.0145
		-0.01513	0.1814	0.01564
		-0.01463	0.1801	0.01672
		-0.01413	0.1788	0.01771
		-0.01363	0.1777	0.01856
		-0.01313	0.1777	0.01926
		-0.01263	0.1764	0.01977
		-0.01213	0.1764	0.02006
		-0.01163	0.1759	0.0201
		-0.01113	0.1759	0.01987
		-0.01063	0.1761	0.01932
		-0.01013	0.1761	0.01843
		-0.00963	0.1764	0.01719
		-0.00913	0.1764	0.01555
		-0.00863	0.1759	0.0135
		-0.00813	0.1759	0.01101
		-0.00763	0.1759	0.00808
		-0.00713	0.1753	0.00468
		-0.00663	0.1751	0.000808755
		-0.00613	0.1743	0.00355
		-0.00563	0.1732	0.0084
		-0.00513	0.1717	0.01375
		-0.00463	0.1696	0.01958
		-0.00413	0.1677	0.02591
		-0.00363	0.1651	0.03271
		-0.00313	0.163	0.03998
		-0.00263	0.1595	0.04771
		-0.00213	0.1566	0.05587
		-0.00163	0.1532	0.06443
		-0.00113	0.15	0.07339
		-0.0006348	0.1469	0.0827
		-0.0001348	2.0742	0.09234
		0.0003652	1.9725	0.10226
		0.0008652	1.9369	0.11244
		0.00137	1.9841	0.12284
		0.00187	1.9793	0.1334
		0.00237	2.0202	0.1441
		0.00287	1.9878	0.15488
		0.00337	1.9625	0.16569
		0.00387	1.9701	0.1765
		0.00437	1.988	0.18725
		0.00487	1.9559	0.19789
		0.00537	1.9793	0.20839
		0.00587	1.9677	0.21869
		0.00637	1.9933	0.22876
		0.00687	1.9403	0.23856
		0.00737	1.9893	0.24803
		0.00787	1.9461	0.25716
		0.00837	1.9543	0.26588
		0.00887	1.9799	0.27419
		0.00937	2.0647	0.28204
		0.00987	0.1374	0.28941
		0.01037	0.1411	0.29628
		0.01087	0.144	0.30263
		0.01137	0.1477	0.30845
		0.01187	0.1511	0.31372
		0.01237	0.1551	0.31844
		0.01287	0.1574	0.32261
		0.01337	0.1609	0.32623
		0.01387	0.1638	0.32929
		0.01437	0.1667	0.33182
		0.01487	0.1693	0.33383
		0.01537	0.1711	0.33532
		0.01587	0.173	0.33631
		0.01637	0.1748	0.33684
		0.01687	0.1761	0.33691
		0.01737	0.1775	0.33656
		0.01787	0.178	0.33582
		0.01837	0.1785	0.33471
		0.01887	0.1793	0.33327
		0.01937	0.179	0.33153
		0.01987	0.1796	0.32953
		0.02037	0.1798	0.3273
		0.02087	0.1793	0.32488
		0.02137	0.1796	0.3223
		0.02187	0.1793	0.3196
		0.02237	0.179	0.31681
		0.02287	0.1788	0.31397
		0.02337	0.1793	0.31109
		0.02387	0.1793	0.30823
		0.02437	0.1796	0.3054
		0.02487	0.1798	0.30262
		0.02537	0.1801	0.29993
		0.02587	0.1804	0.29733
		0.02637	0.1806	0.29484
		0.02687	0.1814	0.29248
		0.02737	0.1817	0.29026
		0.02787	0.1817	0.28817
		0.02837	0.1819	0.28624
		0.02887	0.1822	0.28446
		0.02937	0.1822	0.28283
		0.02987	0.1819	0.28135
		0.03037	0.1814	0.28003
		0.03087	0.1806	0.27884
		0.03137	0.1796	0.27779
		0.03187	0.1785	0.27687
		0.03237	0.1764	0.27606
		0.03287	0.1738	0.27535
		0.03337	0.1711	0.27473
		0.03387	0.168	0.2742
		0.03437	0.1643	0.27373
		0.03487	0.1609	0.27332
		0.03537	0.1564	0.27295
		0.03587	0.1516	0.27262
		0.03637	0.1472	0.27232
		0.03687	0.1416	0.27203
		0.03737	0.1369	0.27175
		0.03787	0.1321	0.27146
		0.03837	0.1269	0.27116
		0.03887	0.1221	0.27085
		0.03937	0.1168	0.27051
		0.03987	0.1129	0.27015
		0.04037	0.1089	0.26975
		0.04087	0.1045	0.26932
		0.04137	0.1016	0.26886
		0.04187	0.0987	0.26835
		0.04237	0.0968	0.2678
		0.04287	0.0955	0.26722
		0.04337	0.0944	0.2666
		0.04387	0.0944	0.26594
		0.04437	0.0947	0.26525
		0.04487	0.0958	0.26451
		0.04537	0.0976	0.26375
		0.04587	0.1005	0.26295
		0.04637	0.1031	0.26212
		0.04687	0.1068	0.26126
		0.04737	0.1105	0.26038
		0.04787	0.1147	0.25947
		0.04837	0.1197	0.25855
		0.04887	0.1242	0.25761
		0.04937	0.129	0.25666
		0.04987	0.1337	0.25569
		0.05037	0.1387	0.25472
		0.05087	0.144	0.25373
		0.05137	0.1487	0.25274
		0.05187	0.1529	0.25174
		0.05237	0.1569	0.25073
		0.05287	0.1606	0.24973
		0.05337	0.1638	0.24872
		0.05387	0.1667	0.24771
		0.05437	0.1682	0.24671
		0.05487	0.1698	0.24571
		0.05537	0.1711	0.24471
		0.05587	0.1711	0.24372
		0.05637	0.1709	0.24274
		0.05687	0.1703	0.24176
		0.05737	0.1688	0.24079
		0.05787	0.1672	0.23983
		0.05837	0.1648	0.23888
		0.05887	0.1622	0.23794
		0.05937	0.1593	0.23701
		0.05987	0.1558	0.2361
		0.06037	0.1524	0.2352
		0.06087	0.1485	0.23432
		0.06137	0.1453	0.23346
		0.06187	0.1414	0.23262
		0.06237	0.1374	0.23179
		0.06287	0.1342	0.23099
		0.06337	0.1308	0.2302
		0.06387	0.1276	0.22942
		0.06437	0.125	0.22867
		0.06487	0.1224	0.22794
		0.06537	0.12	0.22722
		0.06587	0.1182	0.22652
		0.06637	0.1166	0.22584
		0.06687	0.1155	0.22517
		0.06737	0.1145	0.22452
		0.06787	0.1139	0.22388
		0.06837	0.1139	0.22325
		0.06887	0.1147	0.22263
		0.06937	0.115	0.22202
		0.06987	0.1163	0.22141
		0.07037	0.1182	0.2208
		0.07087	0.1197	0.22021
		0.07137	0.1219	0.21961
		0.07187	0.124	0.21901
		0.07237	0.1263	0.21842
		0.07287	0.129	0.21783
		0.07337	0.1313	0.21724
		0.07387	0.1342	0.21665
		0.07437	0.1369	0.21606
		0.07487	0.1398	0.21546
		0.07537	0.1424	0.21486
		0.07587	0.1456	0.21425
		0.07637	0.1482	0.21364
		0.07687	0.1503	0.21302
		0.07737	0.1527	0.2124
		0.07787	0.1551	0.21177
		0.07837	0.1566	0.21114
		0.07887	0.1587	0.2105
		0.07937	0.1606	0.20986
		0.07987	0.1611	0.20921
		0.08037	0.1622	0.20856
		0.08087	0.163	0.2079
		0.08137	0.1632	0.20724
		0.08187	0.163	0.20657
		0.08237	0.1632	0.2059
		0.08287	0.1624	0.20523
		0.08337	0.1614	0.20455
		0.08387	0.1603	0.20386
		0.08437	0.159	0.20317
		0.08487	0.1569	0.20247
		0.08537	0.1551	0.20176
		0.08587	0.1527	0.20105
		0.08637	0.1506	0.20034
		0.08687	0.1485	0.19961
		0.08737	0.1456	0.19888
		0.08787	0.1424	0.19815
		0.08837	0.14	0.19741
		0.08887	0.1377	0.19666
		0.08937	0.135	0.19592
		0.08987	0.1324	0.19517
		0.09037	0.1298	0.19443
		0.09087	0.1276	0.19368
		0.09137	0.125	0.19294
		0.09187	0.1232	0.19219
		0.09237	0.1219	0.19145
		0.09287	0.1203	0.19071
		0.09337	0.1192	0.18997
		0.09387	0.1182	0.18924
		0.09437	0.1174	0.1885
		0.09487	0.1171	0.18777
		0.09537	0.1168	0.18705
		0.09587	0.1174	0.18632
		0.09637	0.1174	0.18561
		0.09687	0.1182	0.18489
		0.09737	0.1192	0.18418
		0.09787	0.12	0.18348
		0.09837	0.1213	0.18278
		0.09887	0.1224	0.18208
		0.09937	0.1229	0.18138
		0.09987	0.1247	0.18068
		0.10037	0.1258	0.17998
		0.10087	0.1266	0.17927
		0.10136	0.1279	0.17857
		0.10187	0.129	0.17786
		0.10236	0.1298	0.17715
		0.10287	0.1305	0.17644
		0.10337	0.1308	0.17572
		0.10387	0.1313	0.17499
		0.10437	0.1316	0.17425
		0.10487	0.1321	0.1735
		0.10536	0.1319	0.17274
		0.10587	0.1319	0.17197
		0.10636	0.1316	0.17119
		0.10687	0.1313	0.1704
		0.10736	0.1311	0.16959
		0.10787	0.1308	0.16877
		0.10837	0.1308	0.16792
		0.10887	0.1308	0.16706
		0.10936	0.1308	0.16618
		0.10987	0.1308	0.16529
		0.11036	0.1316	0.16437
		0.11087	0.1327	0.16344
		0.11136	0.1337	0.16249
		0.11187	0.135	0.16152
		0.11236	0.1369	0.16054
		0.11286	0.1392	0.15954
		0.11336	0.1419	0.15852
		0.11387	0.1443	0.15749
		0.11436	0.1479	0.15645
		0.11487	0.1511	0.1554
		0.11537	0.1551	0.15433
		0.11587	0.1593	0.15326
		0.11636	0.1632	0.15218
		0.11687	0.1674	0.15109
		0.11736	0.1719	0.15001
		0.11787	0.1761	0.14892
		0.11837	0.1804	0.14783
		0.11887	0.1848	0.14675
		0.11937	0.188	0.14567
		0.11987	0.1917	0.14461
		0.12036	0.1951	0.14355
		0.12087	0.198	0.14251
		0.12136	0.2001	0.14149
		0.12187	0.2022	0.14049
		0.12236	0.203	0.1395
		0.12287	0.2035	0.13854
		0.12337	0.2038	0.1376
		0.12386	0.203	0.13669
		0.12437	0.2017	0.13581
		0.12486	0.2001	0.13495
		0.12537	0.1977	0.13413
		0.12586	0.1951	0.13334
		0.12637	0.1917	0.13258
		0.12686	0.1877	0.13187
		0.12737	0.183	0.13119
		0.12786	0.1782	0.13055
		0.12837	0.173	0.12994
		0.12886	0.168	0.12938
		0.12936	0.1624	0.12886
		0.12986	0.1569	0.12839
		0.13037	0.1511	0.12795
		0.13087	0.1458	0.12756
		0.13137	0.1406	0.12721
		0.13187	0.1361	0.1269
		0.13237	0.1305	0.12662
		0.13286	0.1266	0.12639
		0.13337	0.1224	0.12618
		0.13386	0.119	0.12601
		0.13437	0.1153	0.12586
		0.13486	0.1134	0.12575
		0.13537	0.111	0.12565
		0.13587	0.1092	0.12558
		0.13637	0.1084	0.12553
		0.13687	0.1081	0.12549
		0.13737	0.1081	0.12547
		0.13787	0.1081	0.12546
		0.13837	0.1092	0.12546
		0.13887	0.1105	0.12546
		0.13937	0.1126	0.12547
		0.13987	0.1142	0.12548
		0.14037	0.1163	0.1255
		0.14086	0.1197	0.12551
		0.14137	0.1219	0.12552
		0.14186	0.1247	0.12553
		0.14237	0.1276	0.12553
		0.14286	0.1311	0.12553
		0.14337	0.1337	0.12551
		0.14386	0.1371	0.12549
		0.14436	0.1395	0.12545
		0.14486	0.1424	0.12541
		0.14537	0.145	0.12535
		0.14587	0.1474	0.12527
		0.14637	0.1498	0.12518
		0.14687	0.1516	0.12507
		0.14737	0.1535	0.12493
		0.14787	0.1553	0.12478
		0.14837	0.1566	0.12461
		0.14887	0.1582	0.12442
		0.14937	0.1587	0.12421
		0.14987	0.1598	0.12398
		0.15037	0.1601	0.12373
		0.15087	0.1601	0.12346
		0.15137	0.1609	0.12318
		0.15187	0.1603	0.12288
		0.15237	0.1603	0.12256
		0.15287	0.1601	0.12222
		0.15337	0.1598	0.12186
		0.15387	0.1595	0.12149
		0.15437	0.1587	0.1211
		0.15486	0.158	0.12069
		0.15537	0.1569	0.12027
		0.15587	0.1564	0.11984
		0.15637	0.1558	0.11939
		0.15687	0.1548	0.11892
		0.15737	0.1543	0.11844
		0.15787	0.1535	0.11795
		0.15837	0.1527	0.11744
		0.15887	0.1522	0.11692
		0.15937	0.1514	0.11638
		0.15987	0.1508	0.11584
		0.16037	0.1506	0.11529
		0.16087	0.15	0.11474
		0.16137	0.15	0.11418
		0.16187	0.15	0.11361
		0.16237	0.1506	0.11304
		0.16286	0.1503	0.11247
		0.16337	0.1503	0.1119
		0.16386	0.1511	0.11133
		0.16437	0.1516	0.11076
		0.16486	0.1527	0.11019
		0.16537	0.1529	0.10963
		0.16587	0.1545	0.10907
		0.16637	0.1553	0.10851
		0.16687	0.1566	0.10796
		0.16737	0.158	0.10742
		0.16787	0.1593	0.10688
		0.16837	0.1611	0.10635
		0.16887	0.1622	0.10583
		0.16937	0.1638	0.10531
		0.16986	0.1653	0.1048
		0.17037	0.1669	0.10428
		0.17086	0.1682	0.10378
		0.17137	0.1698	0.10328
		0.17186	0.1711	0.10278
		0.17237	0.1722	0.10228
		0.17286	0.1732	0.10179
		0.17336	0.1746	0.10131
		0.17386	0.1753	0.10083
		0.17436	0.1759	0.10035
		0.17486	0.1764	0.09988
		0.17537	0.1761	0.09941
		0.17587	0.1772	0.09895
		0.17637	0.1764	0.09849
		0.17686	0.1756	0.09804
		0.17737	0.1751	0.09759
		0.17787	0.1748	0.09715
		0.17837	0.1732	0.09671
		0.17887	0.1719	0.09628
		0.17937	0.1701	0.09585
		0.17987	0.1682	0.09543
		0.18037	0.1659	0.09502
		0.18087	0.1638	0.09461
		0.18137	0.1609	0.09421
		0.18187	0.158	0.09381
		0.18237	0.1551	0.09342
		0.18287	0.1519	0.09303
		0.18337	0.1485	0.09266
		0.18387	0.145	0.09229
		0.18437	0.1414	0.09192
		0.18486	0.1385	0.09157
		0.18537	0.135	0.09122
		0.18587	0.1313	0.09088
		0.18637	0.1284	0.09055
		0.18687	0.1255	0.09022
		0.18737	0.1229	0.08991
		0.18787	0.1205	0.0896
		0.18837	0.1176	0.08931
		0.18887	0.1163	0.08902
		0.18937	0.1147	0.08875
		0.18987	0.1139	0.08848
		0.19037	0.1129	0.08822
		0.19087	0.1124	0.08798
		0.19137	0.1121	0.08774
		0.19186	0.1129	0.08752
		0.19237	0.1134	0.0873
		0.19286	0.115	0.08708
		0.19337	0.1161	0.08688
		0.19386	0.1184	0.08669
		0.19437	0.1208	0.08649
		0.19486	0.1232	0.08631
		0.19537	0.1261	0.08613
		0.19587	0.1295	0.08595
		0.19637	0.1321	0.08577
		0.19687	0.1353	0.0856
		0.19737	0.1382	0.08543
		0.19787	0.1421	0.08526
		0.19837	0.1445	0.08509
		0.19887	0.1472	0.08492
		0.19937	0.15	0.08476
		0.19986	0.1524	0.0846
		0.20037	0.1545	0.08443
		0.20086	0.1564	0.08427
		0.20137	0.1577	0.0841
		0.20186	0.159	0.08394
		0.20237	0.1593	0.08377
		0.20286	0.1593	0.08359
		0.20336	0.159	0.0834
		0.20386	0.1585	0.08322
		0.20436	0.1572	0.08302
		0.20486	0.1556	0.08282
		0.20537	0.1537	0.08261
		0.20587	0.1519	0.0824
		0.20637	0.1493	0.08217
		0.20686	0.1472	0.08194
		0.20737	0.1443	0.08171
		0.20786	0.1419	0.08146
		0.20837	0.1392	0.08121
		0.20887	0.1369	0.08095
		0.20937	0.134	0.0807
		0.20987	0.1324	0.08044
		0.21037	0.1303	0.08018
		0.21087	0.1284	0.07992
		0.21137	0.1276	0.07966
		0.21187	0.1263	0.0794
		0.21237	0.1253	0.07915
		0.21287	0.1247	0.0789
		0.21337	0.1242	0.07865
		0.21387	0.125	0.07841
		0.21437	0.1253	0.07816
		0.21486	0.1263	0.07792
		0.21537	0.1271	0.07769
		0.21587	0.1287	0.07746
		0.21637	0.1303	0.07723
		0.21687	0.1313	0.07701
		0.21737	0.1329	0.07679
		0.21787	0.135	0.07657
		0.21837	0.1369	0.07636
		0.21887	0.1385	0.07615
		0.21937	0.1406	0.07593
		0.21987	0.1421	0.07572
		0.22037	0.1437	0.0755
		0.22087	0.145	0.07529
		0.22137	0.1469	0.07507
		0.22186	0.1485	0.07485
		0.22237	0.1495	0.07463
		0.22286	0.1503	0.07441
		0.22337	0.1514	0.07418
		0.22386	0.1522	0.07395
		0.22437	0.1537	0.07372
		0.22486	0.154	0.07348
		0.22537	0.1551	0.07323
		0.22587	0.1558	0.07297
		0.22637	0.1569	0.07271
		0.22687	0.158	0.07243
		0.22737	0.1585	0.07215
		0.22787	0.1601	0.07185
		0.22837	0.1611	0.07155
		0.22886	0.1624	0.07124
		0.22937	0.164	0.07092
		0.22986	0.1659	0.0706
		0.23037	0.1669	0.07026
		0.23086	0.1688	0.06992
		0.23137	0.1709	0.06958
		0.23186	0.173	0.06923
		0.23236	0.1748	0.06887
		0.23286	0.1761	0.06852
		0.23336	0.1782	0.06816
		0.23386	0.1798	0.0678
		0.23436	0.1819	0.06745
		0.23486	0.1833	0.0671
		0.23537	0.1846	0.06674
		0.23587	0.1851	0.06639
		0.23637	0.1867	0.06605
		0.23686	0.1872	0.06571
		0.23737	0.1872	0.06537
		0.23786	0.1875	0.06504
		0.23837	0.1872	0.06472
		0.23886	0.1864	0.06441
		0.23937	0.1856	0.0641
		0.23986	0.1843	0.06381
		0.24037	0.183	0.06352
		0.24087	0.1811	0.06325
		0.24137	0.1788	0.06299
		0.24187	0.1767	0.06274
		0.24237	0.174	0.0625
		0.24287	0.1714	0.06227
		0.24337	0.1685	0.06206
		0.24386	0.1645	0.06185
		0.24437	0.1616	0.06165
		0.24487	0.158	0.06147
		0.24537	0.1548	0.06129
		0.24587	0.1508	0.06113
		0.24637	0.1479	0.06098
		0.24687	0.1443	0.06083
		0.24737	0.1411	0.0607
		0.24787	0.1374	0.06058
		0.24837	0.134	0.06046
		0.24887	0.1313	0.06035
		0.24937	0.1282	0.06024
		0.24987	0.1253	0.06014
		0.25037	0.1229	0.06005
		0.25087	0.1203	0.05995
		0.25137	0.1182	0.05986
		0.25187	0.1163	0.05977
		0.25237	0.115	0.05968
		0.25287	0.1134	0.05958
		0.25337	0.1126	0.05949
		0.25387	0.1121	0.05939
		0.25437	0.1116	0.05929
		0.25487	0.1118	0.05919
		0.25537	0.1124	0.05908
		0.25587	0.1134	0.05896
		0.25637	0.1147	0.05884
		0.25687	0.1163	0.05871
		0.25737	0.1179	0.05857
		0.25787	0.1203	0.05842
		0.25837	0.1226	0.05826
		0.25887	0.1258	0.05809
		0.25937	0.1287	0.05792
		0.25987	0.1319	0.05773
		0.26037	0.1348	0.05754
		0.26087	0.1385	0.05734
		0.26137	0.1421	0.05713
		0.26187	0.1456	0.05691
		0.26237	0.1493	0.05668
		0.26287	0.1522	0.05645
		0.26337	0.1553	0.0562
		0.26387	0.1585	0.05594
		0.26437	0.1611	0.05568
		0.26487	0.1638	0.0554
		0.26537	0.1661	0.05513
		0.26587	0.1672	0.05484
		0.26637	0.1688	0.05454
		0.26687	0.1703	0.05424
		0.26737	0.1711	0.05393
		0.26787	0.1714	0.05362
		0.26837	0.1714	0.0533
		0.26887	0.1709	0.05297
		0.26937	0.1701	0.05263
		0.26987	0.1688	0.05229
		0.27037	0.1677	0.05195
		0.27087	0.1661	0.05161
		0.27137	0.1643	0.05127
		0.27187	0.1627	0.05094
		0.27237	0.1606	0.0506
		0.27287	0.1595	0.05027
		0.27337	0.158	0.04994
		0.27387	0.1564	0.04962
		0.27437	0.1545	0.0493
		0.27487	0.1529	0.04899
		0.27537	0.1527	0.04869
		0.27587	0.1516	0.0484
		0.27637	0.1511	0.04812
		0.27687	0.1511	0.04785
		0.27737	0.1514	0.0476
		0.27787	0.1514	0.04736
		0.27837	0.1516	0.04713
		0.27887	0.1527	0.04692
		0.27937	0.1532	0.04673
		0.27987	0.1545	0.04655
		0.28037	0.1553	0.04638
		0.28087	0.1566	0.04623
		0.28137	0.1574	0.0461
		0.28187	0.158	0.04598
		0.28237	0.1587	0.04588
		0.28287	0.159	0.0458
		0.28337	0.1593	0.04574
		0.28387	0.1593	0.04569
		0.28437	0.159	0.04567
		0.28487	0.1585	0.04566
		0.28537	0.1572	0.04567
		0.28587	0.1558	0.0457
		0.28637	0.1537	0.04574
		0.28687	0.1522	0.0458
		0.28737	0.15	0.04587
		0.28787	0.1477	0.04595
		0.28837	0.1453	0.04604
		0.28887	0.1427	0.04615
		0.28937	0.14	0.04626
		0.28987	0.1374	0.04639
		0.29037	0.135	0.04652
		0.29087	0.1332	0.04665
		0.29137	0.1308	0.04679
		0.29187	0.1292	0.04693
		0.29237	0.1282	0.04707
		0.29287	0.1271	0.0472
		0.29337	0.1263	0.04733
		0.29387	0.1266	0.04746
		0.29437	0.1266	0.04758
		0.29487	0.1271	0.04769
		0.29537	0.1284	0.0478
		0.29587	0.1303	0.04789
		0.29637	0.1321	0.04798
		0.29687	0.1348	0.04805
		0.29737	0.1379	0.0481
		0.29787	0.1406	0.04814
		0.29837	0.1443	0.04816
		0.29887	0.1477	0.04816
		0.29937	0.1511	0.04814
		0.29987	0.1551	0.0481
		0.30037	0.1585	0.04804
		0.30087	0.1622	0.04796
		0.30137	0.1653	0.04786
		0.30187	0.1682	0.04774
		0.30237	0.1711	0.04759
		0.30287	0.1738	0.04742
		0.30337	0.1756	0.04722
		0.30387	0.1775	0.047
		0.30437	0.1788	0.04675
		0.30487	0.1798	0.04648
		0.30537	0.1801	0.04619
		0.30587	0.1796	0.04587
		0.30637	0.1793	0.04554
		0.30687	0.178	0.04519
		0.30737	0.1769	0.04482
		0.30787	0.1753	0.04443
		0.30837	0.1735	0.04403
		0.30887	0.1709	0.04362
		0.30937	0.1688	0.04319
		0.30987	0.1664	0.04275
		0.31037	0.1635	0.0423
		0.31087	0.1606	0.04184
		0.31137	0.1582	0.04138
		0.31187	0.1553	0.04091
		0.31237	0.1532	0.04043
		0.31287	0.1506	0.03996
		0.31337	0.1482	0.03948
		0.31387	0.1461	0.03901
		0.31437	0.144	0.03854
		0.31487	0.1421	0.03808
		0.31537	0.1408	0.03761
		0.31587	0.14	0.03715
		0.31637	0.1387	0.0367
		0.31687	0.1385	0.03625
		0.31737	0.1382	0.0358
		0.31787	0.1382	0.03536
		0.31837	0.1382	0.03493
		0.31887	0.1385	0.03451
		0.31937	0.1398	0.03411
		0.31987	0.1403	0.03372
		0.32037	0.1416	0.03335
		0.32087	0.1435	0.033
		0.32137	0.1445	0.03266
		0.32187	0.1458	0.03235
		0.32237	0.1474	0.03205
		0.32287	0.1495	0.03177
		0.32337	0.1514	0.03152
		0.32387	0.1527	0.03129
		0.32437	0.1543	0.03108
		0.32487	0.1553	0.03089
		0.32537	0.1572	0.03072
		0.32587	0.1582	0.03058
		0.32637	0.1593	0.03046
		0.32687	0.1595	0.03037
		0.32737	0.1606	0.03029
		0.32787	0.1606	0.03024
		0.32837	0.1606	0.0302
		0.32887	0.1606	0.03019
		0.32937	0.1598	0.03019
		0.32987	0.159	0.03021
		0.33037	0.1577	0.03025
		0.33087	0.1566	0.03031
		0.33137	0.1553	0.03038
		0.33187	0.1535	0.03047
		0.33237	0.1516	0.03058
		0.33287	0.1503	0.0307
		0.33337	0.1487	0.03083
		0.33387	0.1469	0.03098
		0.33437	0.1448	0.03114
		0.33487	0.1437	0.03131
		0.33537	0.1424	0.03148
		0.33587	0.1414	0.03167
		0.33637	0.1403	0.03186
		0.33687	0.1398	0.03205
		0.33737	0.14	0.03224
		0.33787	0.1403	0.03243
		0.33837	0.1411	0.03261
		0.33887	0.1419	0.0328
		0.33937	0.144	0.03297
		0.33987	0.1461	0.03314
		0.34037	0.1487	0.0333
		0.34087	0.1516	0.03345
		0.34137	0.1553	0.03358
		0.34187	0.1587	0.03369
		0.34237	0.163	0.0338
		0.34287	0.1674	0.03389
		0.34337	0.1714	0.03396
		0.34387	0.1759	0.03401
		0.34437	0.1804	0.03405
		0.34487	0.1846	0.03408
		0.34537	0.1888	0.03408
		0.34587	0.193	0.03406
		0.34637	0.1964	0.03403
		0.34687	0.1991	0.03396
		0.34737	0.202	0.03387
		0.34787	0.2033	0.03376
		0.34836	0.2051	0.03363
		0.34887	0.2057	0.03347
		0.34937	0.2059	0.03328
		0.34987	0.2046	0.03307
		0.35037	0.2033	0.03284
		0.35087	0.2009	0.03258
		0.35137	0.198	0.03229
		0.35187	0.1941	0.03198
		0.35237	0.1901	0.03165
		0.35287	0.1856	0.0313
		0.35337	0.1801	0.03092
		0.35387	0.1753	0.03053
		0.35437	0.1693	0.03013
		0.35487	0.1635	0.02972
		0.35537	0.1572	0.0293
		0.35587	0.1519	0.02887
		0.35637	0.1461	0.02843
		0.35687	0.1408	0.02799
		0.35737	0.1361	0.02755
		0.35787	0.1311	0.0271
		0.35837	0.1274	0.02666
		0.35887	0.124	0.02622
		0.35937	0.1211	0.02579
		0.35987	0.1192	0.02537
		0.36037	0.1179	0.02496
		0.36087	0.1174	0.02456
		0.36137	0.1176	0.02417
		0.36187	0.119	0.02381
		0.36236	0.1208	0.02346
		0.36287	0.1226	0.02313
		0.36337	0.1255	0.02282
		0.36387	0.129	0.02253
		0.36436	0.1324	0.02227
		0.36487	0.1363	0.02202
		0.36537	0.1408	0.02179
		0.36587	0.1448	0.02159
		0.36637	0.1495	0.0214
		0.36687	0.1537	0.02124
		0.36737	0.1577	0.0211
		0.36787	0.1616	0.02099
		0.36837	0.1651	0.02089
		0.36887	0.1682	0.02082
		0.36937	0.1709	0.02078
		0.36987	0.1727	0.02075
		0.37037	0.1743	0.02074
		0.37087	0.1751	0.02074
		0.37137	0.1753	0.02076
		0.37187	0.1753	0.02079
		0.37237	0.1751	0.02083
		0.37287	0.1738	0.02089
		0.37337	0.1722	0.02095
		0.37387	0.1701	0.02102
		0.37437	0.1677	0.02109
		0.37487	0.1648	0.02117
		0.37537	0.1616	0.02125
		0.37587	0.1582	0.02134
		0.37637	0.1551	0.02143
		0.37687	0.1514	0.02152
		0.37737	0.1482	0.02161
		0.37787	0.1448	0.0217
		0.37837	0.1414	0.0218
		0.37887	0.1385	0.02189
		0.37937	0.1356	0.02197
		0.37987	0.1321	0.02205
		0.38037	0.1298	0.02213
		0.38087	0.1276	0.02221
		0.38137	0.1258	0.02228
		0.38187	0.1237	0.02234
		0.38237	0.1226	0.0224
		0.38287	0.1216	0.02246
		0.38337	0.1205	0.02252
		0.38387	0.1195	0.02258
		0.38437	0.1192	0.02264
		0.38487	0.1187	0.0227
		0.38537	0.1182	0.02276
		0.38587	0.1187	0.02282
		0.38637	0.1184	0.02288
		0.38687	0.1184	0.02294
		0.38737	0.1184	0.023
		0.38787	0.1184	0.02305
		0.38837	0.119	0.02311
		0.38887	0.1187	0.02317
		0.38937	0.1192	0.02323
		0.38987	0.1192	0.02329
		0.39037	0.12	0.02335
		0.39087	0.1208	0.02341
		0.39137	0.1211	0.02347
		0.39187	0.1219	0.02354
		0.39237	0.1224	0.0236
		0.39287	0.1232	0.02367
		0.39337	0.1242	0.02373
		0.39387	0.1261	0.02379
		0.39437	0.1271	0.02385
		0.39487	0.1284	0.0239
		0.39537	0.1303	0.02395
		0.39587	0.1321	0.02399
		0.39637	0.134	0.02402
		0.39687	0.1361	0.02404
		0.39737	0.1385	0.02405
		0.39787	0.1408	0.02404
		0.39837	0.1427	0.02402
		0.39887	0.1456	0.02399
		0.39937	0.1479	0.02394
		0.39987	0.1498	0.02387
		0.40037	0.1522	0.02379
		0.40087	0.1545	0.02368
		0.40137	0.1558	0.02357
		0.40187	0.1574	0.02343
		0.40237	0.1585	0.02327
		0.40287	0.1601	0.0231
		0.40337	0.1603	0.0229
		0.40387	0.1609	0.0227
		0.40437	0.1603	0.02247
		0.40487	0.1606	0.02224
		0.40537	0.1595	0.02199
		0.40587	0.1582	0.02173
		0.40637	0.1566	0.02146
		0.40687	0.1548	0.02119
		0.40737	0.1529	0.02091
		0.40787	0.1511	0.02063
		0.40837	0.149	0.02035
		0.40887	0.1461	0.02007
		0.40937	0.144	0.0198
		0.40987	0.1416	0.01953
		0.41037	0.1392	0.01927
		0.41087	0.1371	0.01902
		0.41137	0.1356	0.01877
		0.41187	0.1342	0.01854
		0.41237	0.1329	0.01833
		0.41287	0.1321	0.01813
		0.41337	0.1313	0.01795
		0.41387	0.1321	0.01778
		0.41437	0.1324	0.01763
		0.41487	0.1334	0.01751
		0.41537	0.1342	0.0174
		0.41587	0.1361	0.01731
		0.41637	0.1379	0.01725
		0.41687	0.1406	0.01721
		0.41737	0.1429	0.01719
		0.41787	0.1453	0.01719
		0.41837	0.1485	0.01721
		0.41887	0.1508	0.01726
		0.41937	0.154	0.01732
		0.41987	0.1566	0.01739
		0.42037	0.159	0.01748
		0.42087	0.1616	0.01759
		0.42137	0.1632	0.0177
		0.42187	0.1653	0.01782
		0.42237	0.1661	0.01795
		0.42287	0.1664	0.01809
		0.42337	0.1664	0.01822
		0.42387	0.1661	0.01836
		0.42437	0.1645	0.01849
		0.42487	0.163	0.01862
		0.42537	0.1606	0.01874
		0.42587	0.1574	0.01886
		0.42637	0.1543	0.01897
		0.42687	0.1506	0.01906
		0.42737	0.1461	0.01915
		0.42787	0.1411	0.01922
		0.42837	0.1356	0.01929
		0.42887	0.1303	0.01933
		0.42937	0.125	0.01937
		0.42987	0.1192	0.01938
		0.43037	0.1139	0.01939
		0.43087	0.1084	0.01937
		0.43137	0.1034	0.01934
		0.43187	0.0984	0.0193
		0.43237	0.0942	0.01924
		0.43287	0.09	0.01916
		0.43337	0.0863	0.01907
		0.43387	0.0836	0.01896
		0.43437	0.0818	0.01884
		0.43487	0.0799	0.0187
		0.43537	0.0792	0.01854
		0.43587	0.0786	0.01837
		0.43637	0.0797	0.01818
		0.43687	0.0813	0.01798
		0.43737	0.0831	0.01777
		0.43787	0.0857	0.01755
		0.43837	0.0886	0.01732
		0.43887	0.0929	0.01709
		0.43937	0.0971	0.01686
		0.43987	0.1023	0.01662
		0.44037	0.1071	0.01638
		0.44087	0.1132	0.01615
		0.44137	0.1184	0.01591
		0.44187	0.1242	0.01568
		0.44237	0.1303	0.01545
		0.44287	0.1363	0.01523
		0.44337	0.1421	0.01501
		0.44387	0.1482	0.0148
		0.44437	0.1532	0.0146
		0.44487	0.1587	0.0144
		0.44537	0.1635	0.01421
		0.44587	0.1669	0.01403
		0.44637	0.1706	0.01386
		0.44687	0.1735	0.01369
		0.44737	0.1769	0.01354
		0.44787	0.1804	0.01339
		0.44837	0.1833	0.01326
		0.44887	0.1859	0.01314
		0.44937	0.188	0.01303
		0.44987	0.1891	0.01294
		0.45037	0.1891	0.01285
		0.45087	0.1885	0.01279
		0.45137	0.1872	0.01273
		0.45187	0.1848	0.01269
		0.45237	0.1819	0.01266
		0.45287	0.1785	0.01264
		0.45337	0.174	0.01264
		0.45387	0.1685	0.01266
		0.45437	0.1624	0.01268
		0.45487	0.1577	0.01272
		0.45537	0.1514	0.01278
		0.45587	0.1464	0.01285
		0.45637	0.1414	0.01293
		0.45687	0.1371	0.01302
		0.45737	0.1324	0.01312
		0.45787	0.1276	0.01324
		0.45837	0.1232	0.01336
		0.45887	0.1197	0.01349
		0.45937	0.1163	0.01363
		0.45987	0.1129	0.01377
		0.46037	0.1113	0.01392
		0.46087	0.1095	0.01407
		0.46137	0.1089	0.01423
		0.46187	0.1097	0.01439
		0.46237	0.1105	0.01455
		0.46287	0.1126	0.01471
		0.46337	0.1161	0.01488
		0.46387	0.1211	0.01504
		0.46437	0.1269	0.0152
		0.46487	0.134	0.01536
		0.46537	0.1406	0.0155
		0.46587	0.1472	0.01565
		0.46637	0.1548	0.01578
		0.46687	0.1614	0.0159
		0.46737	0.168	0.01601
		0.46787	0.1738	0.0161
		0.46837	0.1788	0.01618
		0.46887	0.183	0.01624
		0.46937	0.1859	0.01628
		0.46987	0.1885	0.0163
		0.47037	0.1888	0.0163
		0.47087	0.1885	0.01628
		0.47137	0.1869	0.01623
		0.47187	0.1846	0.01616
		0.47237	0.1817	0.01606
		0.47287	0.178	0.01594
		0.47337	0.1727	0.01579
		0.47387	0.1664	0.01561
		0.47437	0.1598	0.01541
		0.47487	0.1522	0.01519
		0.47537	0.145	0.01333
		0.47587	0.1371	0.01312
		0.47637	0.1303	0.0129
		0.47687	0.1237	0.01269
		0.47737	0.1182	0.01247
		0.47787	0.1142	0.01225
		0.47837	0.1108	0.01204
		0.47887	0.1097	0.01182
		0.47937	0.11	0.01161
		0.47987	0.1139	0.0114
		0.48037	0.1195	0.01119
		0.48087	0.1271	0.01099
		0.48137	0.1356	0.01079
		0.48187	0.1469	0.01059
		0.48237	0.1585	0.0104
		0.48287	0.1711	0.01022
		0.48337	0.1846	0.01004
		0.48387	0.1983	0.00986
		0.48437	0.2115	0.0097
		0.48487	0.2246	0.00954
		0.48537	0.2362	0.0094
		0.48587	0.2468	0.00926
		0.48637	0.2555	0.00913
		0.48687	0.2618	0.00901
		0.48737	0.266	0.0089
		0.48787	0.2673	0.00881
		0.48836	0.266	0.00872
		0.48886	0.2618	0.00865
		0.48936	0.2536	0.00859
		0.48986	0.242	0.00855
		0.49036	0.2275	0.00852
		0.49086	0.2101	0.00851
		0.49136	0.1893	0.00851
		0.49186	0.1674	0.00853
		0.49236	0.1429	0.00857
		0.49287	0.119	0.00862
		0.49336	0.1944	0.0087
		0.49386	0.1705	0.00879
		0.49436	0.1486	0.0089
		0.49486	0.2294	0.00903
		0.49536	0.2138	0.00919
		0.49586	0.2033	0.00936
		0.49636	0.202	0.00956
		0.49687	0.2012	0.00978
		0.49736	0.2062	0.01002
		0.49786	0.2204	0.01029
		0.49836	0.2433	0.01058
[truncated: 3 more rows]

## Sheet: Figure 2b
Figure 2b
		Time (s)	Pulse （V）	Current (μA)
	Pluse test	-0.50006	0.192	0.0002
		-0.49956	0.1904	0.01745
		-0.49906	0.1885	0.00455
		-0.49856	0.1867	0.0169
		-0.49806	0.1846	0.023
		-0.49756	0.1819	0.0061
		-0.49706	0.1796	0.02945
		-0.49656	0.1767	0.0172
		-0.49606	0.1738	0.014
		-0.49556	0.1714	0.035
		-0.49506	0.1685	0.00705
		-0.49456	0.1653	0.0111
		-0.49406	0.1635	0.001
		-0.49356	0.1611	0.01585
		-0.49306	0.1582	0.0172
		-0.49256	0.1564	0.0192
		-0.49206	0.1545	0.0193
		-0.49156	0.1529	0.02945
		-0.49106	0.1514	0.00205
		-0.49056	0.1506	0.01825
		-0.49006	0.1498	0.0093
		-0.48956	0.149	0.03035
		-0.48906	0.149	0.01615
		-0.48856	0.1485	0.00205
		-0.48806	0.1493	0.01495
		-0.48756	0.1493	0.00375
		-0.48706	0.15	0.023
		-0.48656	0.1511	0.0052
		-0.48606	0.1524	0.01005
		-0.48556	0.1537	0.00715
		-0.48506	0.1553	0.0284
		-0.48456	0.1572	0.0085
		-0.48406	0.1587	0.00075
		-0.48356	0.1606	0.0305
		-0.48306	0.1624	0.00745
		-0.48256	0.164	0.00205
		-0.48206	0.1659	0.0023
		-0.48156	0.1674	0.01585
		-0.48106	0.1693	0.0285
		-0.48056	0.1706	0.0242
		-0.48006	0.1719	0.0035
		-0.47956	0.1732	0.023
		-0.47906	0.1746	0.01875
		-0.47856	0.1751	0.0006
		-0.47806	0.1761	0.00875
		-0.47756	0.1767	0.01825
		-0.47706	0.1767	0.0143
		-0.47656	0.1764	0.0106
		-0.47606	0.1764	0.0221
		-0.47556	0.1759	0.0213
		-0.47506	0.1751	0.03025
		-0.47456	0.1746	0.0222
		-0.47406	0.1738	0.0002
		-0.47356	0.1722	0.01245
		-0.47306	0.1706	0.02525
		-0.47256	0.1696	0.0134
		-0.47206	0.1688	0.01815
		-0.47156	0.1674	0.03115
		-0.47106	0.1661	0.01035
		-0.47056	0.1656	0.01585
		-0.47006	0.1643	0.0177
		-0.46956	0.1635	5e-05
		-0.46906	0.1632	0.0084
		-0.46856	0.163	0.02615
		-0.46806	0.163	0.01245
		-0.46756	0.1632	0.0163
		-0.46706	0.1635	0.0019
		-0.46656	0.1643	0.0019
		-0.46606	0.1656	0.01495
		-0.46556	0.1677	0.02535
		-0.46506	0.1696	0.0069
		-0.46456	0.1709	0.00075
		-0.46406	0.1738	0.0081
		-0.46356	0.1761	0.02695
		-0.46306	0.1793	0.0026
		-0.46256	0.1817	0.0226
		-0.46206	0.1848	0.006
		-0.46156	0.1877	0.02395
		-0.46106	0.1906	0.0026
		-0.46056	0.1933	0.0143
		-0.46006	0.1956	0.0039
		-0.45956	0.1975	0.0032
		-0.45906	0.1999	0.02575
		-0.45856	0.2012	0.0003
		-0.45806	0.202	0.01235
		-0.45756	0.2028	0.01455
		-0.45706	0.2025	0.00955
		-0.45656	0.2014	0.0235
		-0.45606	0.2004	0.0221
		-0.45556	0.1988	0.0134
		-0.45506	0.1964	0.00655
		-0.45456	0.1935	0.004
		-0.45406	0.1901	0.01005
		-0.45356	0.1867	0.006
		-0.45306	0.1825	0.00085
		-0.45256	0.1777	0.02035
		-0.45206	0.1724	0.00205
		-0.45156	0.168	0.01085
		-0.45106	0.1627	0.0018
		-0.45056	0.1577	0.006
		-0.45006	0.1522	0.0214
		-0.44956	0.1477	0.00135
		-0.44906	0.1432	0.0169
		-0.44856	0.1387	0.00165
		-0.44806	0.1348	0.0006
		-0.44756	0.1316	0.0061
		-0.44706	0.1287	0.00655
		-0.44656	0.1261	0.0284
		-0.44606	0.1247	0.00715
		-0.44556	0.124	0.0089
		-0.44506	0.1229	0.0148
		-0.44456	0.1232	0.00295
		-0.44406	0.1234	0.01035
		-0.44356	0.1245	0.0155
		-0.44306	0.1266	0.0334
		-0.44256	0.1284	0.043
		-0.44206	0.1308	0.01295
		-0.44156	0.1345	0.0085
		-0.44106	0.1371	0.0031
		-0.44056	0.1406	0.01875
		-0.44006	0.1443	0.0077
		-0.43956	0.1474	0.0093
		-0.43906	0.1514	0.02405
		-0.43856	0.1545	0.0093
		-0.43806	0.1574	0.00375
		-0.43756	0.1606	0.01245
		-0.43706	0.1638	0.01505
		-0.43656	0.1656	0.00155
		-0.43606	0.1682	0.01035
		-0.43556	0.1696	0.01615
		-0.43506	0.1711	0.0189
		-0.43456	0.1724	0.01615
		-0.43406	0.1732	0.00875
		-0.43356	0.174	0.0142
		-0.43306	0.1738	0.00205
		-0.43256	0.1743	0.00995
		-0.43206	0.174	-0.01005
		-0.43156	0.1738	0.0139
		-0.43106	0.1735	-0.0082
		-0.43056	0.1732	0.0073
		-0.43006	0.1735	0.0093
		-0.42956	0.1732	0.00875
		-0.42906	0.173	0.01295
		-0.42856	0.173	0.0053
		-0.42806	0.173	0.01875
		-0.42756	0.1738	0.009
		-0.42706	0.1743	0.01585
		-0.42656	0.1746	0.00665
		-0.42606	0.1761	0.0097
		-0.42556	0.1769	5e-05
		-0.42506	0.1785	-0.0416
		-0.42456	0.1796	5e-05
		-0.42406	0.1814	0.023
		-0.42356	0.1827	0.01325
		-0.42306	0.1846	0.01825
		-0.42256	0.1864	-0.00575
		-0.42206	0.1872	0.01375
		-0.42156	0.1885	0.00955
		-0.42106	0.1891	0.0164
		-0.42056	0.1904	0.01875
		-0.42006	0.1901	0.0264
		-0.41956	0.1898	0.02085
		-0.41906	0.1891	-0.0163
		-0.41856	0.1883	0.02165
		-0.41806	0.1864	0.0085
		-0.41756	0.1843	0.01375
		-0.41706	0.1817	0.00955
		-0.41656	0.179	0.01245
		-0.41606	0.1759	0.02315
		-0.41556	0.1719	0.0126
		-0.41506	0.1682	-0.0172
		-0.41456	0.1638	0.00915
		-0.41406	0.1595	0.0089
		-0.41356	0.1551	0.00075
		-0.41306	0.1503	0.0156
		-0.41256	0.1456	0.0201
		-0.41206	0.1411	0.0035
		-0.41156	0.1366	0.03405
		-0.41106	0.1329	0.03155
		-0.41056	0.129	0.00375
		-0.41006	0.1263	0.0248
		-0.40956	0.1229	0.00045
		-0.40906	0.1211	0.0052
		-0.40856	0.1195	0.0168
		-0.40806	0.1184	0.01215
		-0.40756	0.1176	-0.0081
		-0.40706	0.1176	0.0098
		-0.40656	0.1184	0.02405
		-0.40606	0.1195	0.0247
		-0.40556	0.1211	0.0242
		-0.40506	0.1232	0.0293
		-0.40456	0.1258	5e-05
		-0.40406	0.1284	0.0102
		-0.40356	0.1316	0.03185
		-0.40306	0.135	0.01085
		-0.40256	0.1385	0.0032
		-0.40206	0.1424	0.0077
		-0.40156	0.1456	0.00285
		-0.40106	0.1493	0.0163
		-0.40056	0.1522	0.00125
		-0.40006	0.1553	0.00135
		-0.39956	0.1582	0.0039
		-0.39906	0.1606	0.0206
		-0.39856	0.1624	0.009
		-0.39806	0.1638	0.0055
		-0.39756	0.1651	0.0143
		-0.39706	0.1656	0.0026
		-0.39656	0.1656	0.02035
		-0.39606	0.1656	0.0313
		-0.39556	0.1651	0.00455
		-0.39506	0.1635	0.02405
		-0.39456	0.1619	0.0076
		-0.39406	0.1603	0.03245
		-0.39356	0.1587	0.00125
		-0.39306	0.1561	0.0084
		-0.39256	0.154	0.0193
		-0.39206	0.1516	0.01955
		-0.39156	0.1493	0.0127
		-0.39106	0.1469	-0.00075
		-0.39056	0.1445	0.0106
		-0.39006	0.1427	0.0443
		-0.38956	0.1403	0.0069
		-0.38906	0.139	0.0243
		-0.38856	0.1374	0.0018
		-0.38806	0.1369	0.0097
		-0.38756	0.1361	0.0085
		-0.38706	0.1358	0.014
		-0.38656	0.1356	0.01215
		-0.38606	0.1361	0.00165
		-0.38556	0.1371	0.0226
		-0.38506	0.1377	0.01325
		-0.38456	0.1387	0.00295
		-0.38406	0.1395	0.0048
		-0.38356	0.1411	0.0019
		-0.38306	0.1427	0.0206
		-0.38256	0.1443	0.014
		-0.38206	0.1458	0.0156
		-0.38156	0.1474	0.0222
		-0.38106	0.1482	0.00125
		-0.38056	0.1498	0.00135
		-0.38006	0.1508	0.00665
		-0.37956	0.1522	0.01075
		-0.37906	0.1527	0.00445
		-0.37856	0.1529	0.0127
		-0.37806	0.1529	0.01085
		-0.37756	0.1532	0.0106
		-0.37706	0.1529	0.0056
		-0.37656	0.1522	0.00425
		-0.37606	0.1516	0.0326
		-0.37556	0.1508	0.0271
		-0.37506	0.1493	0.00865
		-0.37456	0.1482	0.00795
		-0.37406	0.1469	0.01825
		-0.37356	0.1458	0.0251
		-0.37306	0.1445	0.0061
		-0.37256	0.1429	0.0053
		-0.37206	0.1419	0.02945
		-0.37156	0.1398	0.00455
		-0.37106	0.1387	0.00955
		-0.37056	0.1369	0.0127
		-0.37006	0.1363	0.03815
		-0.36956	0.1353	0.0082
		-0.36906	0.1342	0.0127
		-0.36856	0.1329	0.0177
		-0.36806	0.1319	0.0264
		-0.36756	0.1311	-0.02395
		-0.36706	0.1308	0.0198
		-0.36656	0.1303	0.0305
		-0.36606	0.1298	0.0263
		-0.36556	0.1287	0.004
		-0.36506	0.1282	0.0169
		-0.36456	0.1271	0.00505
		-0.36406	0.1271	0.01585
		-0.36356	0.1263	0.03455
		-0.36306	0.1253	0.0259
		-0.36256	0.1247	0.00445
		-0.36206	0.1237	0.0143
		-0.36156	0.1234	0.00135
		-0.36106	0.1224	0.0172
		-0.36056	0.1224	0.014
		-0.36006	0.1216	0.00135
		-0.35956	0.1205	0.01535
		-0.35906	0.12	0.00715
		-0.35856	0.12	0.00745
		-0.35806	0.1197	0.0077
		-0.35756	0.1195	0.0185
		-0.35706	0.1195	0.0227
		-0.35656	0.12	0.01525
		-0.35606	0.1203	0.0177
		-0.35556	0.1219	0.0119
		-0.35506	0.1232	0.0119
		-0.35456	0.1247	-0.0176
		-0.35406	0.1269	0.0098
		-0.35356	0.129	0.00425
		-0.35306	0.1316	0.00135
		-0.35256	0.1348	0.00745
		-0.35206	0.1379	-0.0073
		-0.35156	0.1414	0.01165
		-0.35106	0.145	0.0011
		-0.35056	0.1487	0.0035
		-0.35006	0.1522	0.0226
		-0.34956	0.1564	0.01615
		-0.34906	0.1603	0.0226
		-0.34856	0.1638	0.0198
		-0.34806	0.1674	0.02405
		-0.34756	0.1711	0.0185
		-0.34706	0.174	0.00655
		-0.34656	0.1767	0.0219
		-0.34606	0.179	0.00955
		-0.34556	0.1811	0.02665
		-0.34506	0.1835	0.00375
		-0.34456	0.1848	0.00365
		-0.34406	0.1856	0.02375
		-0.34356	0.1862	-0.035
		-0.34306	0.1864	0.0156
		-0.34256	0.1862	0.02615
		-0.34206	0.1856	-0.00075
		-0.34156	0.1848	0.0006
		-0.34106	0.184	5e-05
		-0.34056	0.1827	0.0184
		-0.34006	0.1817	0.02075
		-0.33956	0.1804	0.05115
		-0.33906	0.1793	0.0227
		-0.33856	0.1782	0.00585
		-0.33806	0.1769	-0.0068
		-0.33756	0.1759	0.0026
		-0.33706	0.1753	0.02895
		-0.33656	0.1746	0.03325
		-0.33606	0.1746	0.01325
		-0.33556	0.1751	0.01005
		-0.33506	0.1753	0.01295
		-0.33456	0.1761	0.00425
		-0.33406	0.1772	0.01005
		-0.33356	0.1785	0.0169
		-0.33306	0.1801	0.02085
		-0.33256	0.1817	0.02575
		-0.33206	0.1838	0.0081
		-0.33156	0.1856	0.0297
		-0.33106	0.1875	0.0076
		-0.33056	0.1896	0.0027
		-0.33006	0.1912	0.0006
		-0.32956	0.1925	0.01905
		-0.32906	0.1938	0.0027
		-0.32856	0.1948	0.00135
		-0.32806	0.1951	0.02075
		-0.32756	0.1956	0.0268
		-0.32706	0.1946	0.0073
		-0.32656	0.1941	0.0206
		-0.32606	0.1917	0.02315
		-0.32556	0.1898	0.0219
		-0.32506	0.1872	0.01875
		-0.32456	0.1843	0.0177
		-0.32406	0.1806	0.009
		-0.32356	0.1767	0.01365
		-0.32306	0.1724	0.00505
		-0.32256	0.168	0.0206
		-0.32206	0.163	0.02325
		-0.32156	0.158	0.02245
		-0.32106	0.1527	0.00455
		-0.32056	0.1474	0.0255
		-0.32006	0.1424	0.0018
		-0.31956	0.1379	0.0018
		-0.31906	0.1337	0.01085
		-0.31856	0.13	0.00075
		-0.31806	0.1263	0.0035
		-0.31756	0.1232	0.02665
		-0.31706	0.1213	0.0093
		-0.31656	0.1203	0.00425
		-0.31606	0.1192	0.0214
		-0.31556	0.1187	0.0118
		-0.31506	0.1195	0.0177
		-0.31456	0.1211	0.0026
		-0.31406	0.1226	0.01795
		-0.31356	0.1253	0.02655
		-0.31306	0.1284	0.0198
		-0.31256	0.1324	0.01535
		-0.31206	0.1361	0.01325
		-0.31156	0.1408	0.00425
		-0.31106	0.1453	0.0089
		-0.31056	0.1506	0.00205
		-0.31006	0.1558	0.01075
		-0.30956	0.1611	-0.02405
		-0.30906	0.1661	-0.0056
		-0.30856	0.1711	-0.0019
		-0.30806	0.1759	0.03155
		-0.30756	0.1801	0.0089
		-0.30706	0.184	0.0242
		-0.30656	0.1877	0.01215
		-0.30606	0.1912	0.0026
		-0.30556	0.1935	0.004
		-0.30506	0.1951	0.0003
		-0.30456	0.1964	0.0321
		-0.30406	0.197	0.00375
		-0.30356	0.1977	0.014
		-0.30306	0.1972	0.00745
		-0.30256	0.1962	0.0085
		-0.30206	0.1946	0.00335
		-0.30156	0.193	0.0226
		-0.30106	0.1906	0.0068
		-0.30056	0.188	0.0023
		-0.30006	0.1851	0.00705
		-0.29956	0.1819	-0.00665
		-0.29906	0.1785	-0.00425
		-0.29856	0.1748	0.02315
		-0.29806	0.1709	0.02285
		-0.29756	0.1674	-0.0061
		-0.29706	0.1632	0.00135
		-0.29656	0.1595	-0.00205
		-0.29606	0.1561	0.02325
		-0.29556	0.1522	0.004
		-0.29506	0.149	0.01245
		-0.29456	0.1461	0.01445
		-0.29406	0.1429	-0.01615
		-0.29356	0.14	0.0168
		-0.29306	0.1374	0.00085
		-0.29256	0.1348	0.0169
		-0.29206	0.1332	0.0003
		-0.29156	0.1308	0.00155
		-0.29106	0.129	0.0226
		-0.29056	0.1279	-0.0077
		-0.29006	0.1271	0.0023
		-0.28956	0.1258	0.00165
		-0.28906	0.125	0.0135
		-0.28856	0.1245	0.0069
		-0.28806	0.1245	0.0198
		-0.28756	0.1242	-0.00945
		-0.28706	0.1242	0.0093
		-0.28656	0.125	0.01665
		-0.28606	0.1255	0.0024
		-0.28556	0.1266	0.0069
		-0.28506	0.1279	0.01585
		-0.28456	0.129	0.0135
		-0.28406	0.1308	0.00215
		-0.28356	0.1327	-0.02105
		-0.28306	0.1345	0.00505
		-0.28256	0.1366	-0.0039
		-0.28206	0.1395	-0.02155
		-0.28156	0.1416	0.01325
		-0.28106	0.1448	-0.01995
		-0.28056	0.1477	0.00215
		-0.28006	0.1503	-0.00285
		-0.27956	0.1535	0.0219
		-0.27906	0.1566	0.0024
		-0.27856	0.1593	0.01495
		-0.27806	0.1624	0.03895
		-0.27756	0.1656	0.0292
		-0.27706	0.1688	-0.0032
		-0.27656	0.1714	0.0206
		-0.27606	0.174	0.01455
		-0.27556	0.1764	0.0227
		-0.27506	0.1782	0.0363
		-0.27456	0.1804	0.0039
		-0.27406	0.1825	-0.00455
		-0.27356	0.1838	0.0084
		-0.27306	0.1846	0.0189
		-0.27256	0.1854	0.00285
		-0.27206	0.1862	0.01905
		-0.27156	0.1864	0.00375
		-0.27106	0.1859	0.0169
		-0.27056	0.1859	-0.0329
		-0.27006	0.1851	0.0069
		-0.26956	0.1835	0.02165
		-0.26906	0.183	0.0077
		-0.26856	0.1814	-0.001
		-0.26806	0.1796	0.02165
		-0.26756	0.1782	-0.00445
		-0.26706	0.1761	-0.01735
		-0.26656	0.1743	0.02825
		-0.26606	0.1722	0.01615
		-0.26556	0.1706	0.0256
		-0.26506	0.169	0.01085
		-0.26456	0.1667	0.0003
		-0.26406	0.1653	0.00125
		-0.26356	0.1632	0.0297
		-0.26306	0.1619	0.0076
		-0.26256	0.1603	0.01575
		-0.26206	0.1587	0.01865
		-0.26156	0.158	0.01295
		-0.26106	0.1564	0.01745
		-0.26056	0.1558	0.01215
		-0.26006	0.1548	0.0337
		-0.25956	0.1543	0.00045
		-0.25906	0.1535	0.00495
		-0.25856	0.1535	0.0185
		-0.25806	0.1532	0.0061
		-0.25756	0.1532	0.00585
		-0.25706	0.1527	0.0002
		-0.25656	0.1524	0.00875
		-0.25606	0.1529	-0.02105
		-0.25556	0.1529	0.01165
		-0.25506	0.1535	0.00745
		-0.25456	0.1535	0.0002
		-0.25406	0.154	0.00715
		-0.25356	0.1545	0.00715
		-0.25306	0.1548	-0.01205
		-0.25256	0.1553	0.0027
		-0.25206	0.1556	0.0337
		-0.25156	0.1561	0.03765
		-0.25106	0.1564	0.0214
		-0.25056	0.1566	-0.0337
		-0.25006	0.1572	0.0227
		-0.24956	0.1585	-0.0002
		-0.24906	0.1585	-0.00705
		-0.24856	0.1593	0.02035
		-0.24806	0.1595	5e-05
		-0.24756	0.1601	0.00135
		-0.24706	0.1606	-0.00495
		-0.24656	0.1614	-0.0268
		-0.24606	0.1619	0.0006
		-0.24556	0.1624	0.0077
		-0.24506	0.1627	0.00165
		-0.24456	0.1627	0.01615
		-0.24406	0.1635	0.01615
		-0.24356	0.1638	-0.0039
		-0.24306	0.1638	0.00795
		-0.24256	0.1638	0.0247
		-0.24206	0.1638	0.001
		-0.24156	0.1638	0.0163
		-0.24106	0.1638	0.00155
		-0.24056	0.1635	0.0184
		-0.24006	0.1632	0.00415
		-0.23956	0.1632	-0.02035
		-0.23906	0.1635	0.00045
		-0.23856	0.1627	-0.0003
		-0.23806	0.1624	0.00125
		-0.23756	0.1624	-0.0119
		-0.23706	0.1622	-0.0193
		-0.23656	0.1622	-0.01905
		-0.23606	0.1627	0.0089
		-0.23556	0.1627	0.0218
		-0.23506	0.1632	-0.0148
		-0.23456	0.1635	0.001
		-0.23406	0.164	-0.02825
		-0.23356	0.1653	0.01495
		-0.23306	0.1661	0.0279
		-0.23256	0.1672	-0.004
		-0.23206	0.1688	0.01365
		-0.23156	0.1703	0.006
		-0.23106	0.1722	0.0002
		-0.23056	0.174	-0.00715
		-0.23006	0.1759	-0.014
		-0.22956	0.1777	-0.0064
		-0.22906	0.1796	-0.0177
		-0.22856	0.1822	0.02575
		-0.22806	0.1833	-0.0027
		-0.22756	0.1856	0.0055
		-0.22706	0.1869	0.0052
		-0.22656	0.1885	0.00655
		-0.22606	0.1898	0.0098
		-0.22556	0.1906	0.0111
		-0.22506	0.1914	0.01215
		-0.22456	0.192	0.0064
		-0.22406	0.1917	0.0272
		-0.22356	0.1917	5e-05
		-0.22306	0.1909	0.0035
		-0.22256	0.1896	-0.00075
		-0.22206	0.1883	-0.00075
		-0.22156	0.1867	0.02245
		-0.22106	0.1848	-0.0192
		-0.22056	0.1819	0.00745
		-0.22006	0.1796	0.01665
		-0.21956	0.1775	0.0006
		-0.21906	0.1743	0.01245
		-0.21856	0.1717	0.0201
		-0.21806	0.1688	0.0106
		-0.21756	0.1656	0.0184
		-0.21706	0.163	0.0268
		-0.21656	0.1601	0.0219
		-0.21606	0.1572	0.00505
		-0.21556	0.1548	0.0169
		-0.21506	0.1524	0.0206
		-0.21456	0.1508	0.0184
		-0.21406	0.1495	0.0081
		-0.21356	0.1479	-0.02035
		-0.21306	0.1474	0.0031
		-0.21256	0.1466	0.0106
		-0.21206	0.1464	0.004
		-0.21156	0.1469	0.01745
		-0.21106	0.1474	0.0251
		-0.21056	0.1487	0.03535
		-0.21006	0.1498	0.0198
		-0.20956	0.1514	0.0027
		-0.20906	0.1532	0.0143
		-0.20856	0.1551	0.01525
		-0.20806	0.1582	0.0234
		-0.20756	0.1601	0.01865
		-0.20706	0.1624	-0.014
		-0.20656	0.1651	0.00335
		-0.20606	0.1674	0.0105
		-0.20556	0.1698	0.00715
		-0.20506	0.1719	0.0264
		-0.20456	0.1746	0.0019
		-0.20406	0.1764	0.0061
		-0.20356	0.1782	0.0064
		-0.20306	0.1796	0.00795
		-0.20256	0.1811	0.0061
		-0.20206	0.1817	0.0113
		-0.20156	0.1825	0.0114
		-0.20106	0.1825	0.01075
		-0.20056	0.1819	0.0018
		-0.20006	0.1819	-0.0177
		-0.19956	0.1809	0.0131
		-0.19906	0.1793	-0.02245
		-0.19856	0.1777	0.0026
		-0.19806	0.1761	0.0271
		-0.19756	0.1732	-5e-05
		-0.19706	0.1706	0.0018
		-0.19656	0.168	0.014
		-0.19606	0.1651	0.0401
		-0.19556	0.1619	0.0156
		-0.19506	0.1585	-0.0126
		-0.19456	0.1551	0.00745
		-0.19406	0.1514	0.0093
		-0.19356	0.1485	0.01955
		-0.19306	0.1453	0.0119
		-0.19256	0.1424	0.0288
		-0.19206	0.1395	0.00285
		-0.19156	0.1366	0.0032
		-0.19106	0.1345	0.0219
		-0.19056	0.1321	0.0052
		-0.19006	0.1308	-0.0111
		-0.18956	0.1298	0.00575
		-0.18906	0.1292	-0.01955
		-0.18856	0.129	0.01735
		-0.18806	0.129	0.0002
		-0.18756	0.1292	0.01495
		-0.18706	0.13	-0.00455
		-0.18656	0.1313	0.0268
		-0.18606	0.1329	-0.02085
		-0.18556	0.135	0.0097
		-0.18506	0.1369	0.0221
		-0.18456	0.14	0.0002
		-0.18406	0.1424	0.0047
		-0.18356	0.1458	0.00945
		-0.18306	0.1485	0.02405
		-0.18256	0.1514	0.0169
		-0.18206	0.1548	0.01285
		-0.18156	0.1574	0.0018
		-0.18106	0.1601	0.0053
		-0.18056	0.1619	0.0201
		-0.18006	0.164	0.02445
		-0.17956	0.1661	0.0039
		-0.17906	0.1672	0.0002
		-0.17856	0.1682	0.023
		-0.17806	0.1688	0.01585
		-0.17756	0.1688	0.02895
		-0.17706	0.1682	0.00585
		-0.17656	0.1677	0.0135
		-0.17606	0.1661	-0.0142
		-0.17556	0.1643	0.0148
		-0.17506	0.1622	0.02085
		-0.17456	0.1598	0.00165
		-0.17406	0.1572	0.02895
		-0.17356	0.1543	0.0251
		-0.17306	0.1511	0.0169
		-0.17256	0.1482	0.0023
		-0.17206	0.145	0.0119
		-0.17156	0.1421	0.0006
		-0.17106	0.1392	0.0027
		-0.17056	0.1366	0.0169
		-0.17006	0.1348	-0.02895
		-0.16956	0.1327	0.00665
		-0.16906	0.1313	0.0148
		-0.16856	0.1303	-0.01075
		-0.16806	0.13	0.0148
		-0.16756	0.1298	0.01905
		-0.16706	0.1298	0.00865
		-0.16656	0.1313	-0.0119
		-0.16606	0.1332	0.0334
		-0.16556	0.135	-0.02165
		-0.16506	0.1371	0.0276
		-0.16456	0.1403	0.0093
		-0.16406	0.1432	-0.01955
		-0.16356	0.1469	0.02235
		-0.16306	0.15	0.00425
		-0.16256	0.1543	-0.0047
		-0.16206	0.158	0.00715
		-0.16156	0.1619	-0.0002
		-0.16106	0.1659	0.0143
		-0.16056	0.1693	-0.00335
		-0.16006	0.1724	0.00505
		-0.15956	0.1756	-0.00285
		-0.15906	0.1785	-0.02395
		-0.15856	0.1806	0.0011
		-0.15806	0.1827	0.0011
		-0.15756	0.1848	0.01295
		-0.15706	0.1856	0.01375
		-0.15656	0.1862	0.0143
		-0.15606	0.1867	0.0198
		-0.15556	0.1864	0.00665
		-0.15506	0.1864	0.01245
		-0.15456	0.1856	0.0192
		-0.15406	0.1848	0.00205
		-0.15356	0.1833	0.0019
		-0.15306	0.1817	0.02945
		-0.15256	0.1804	0.0069
		-0.15206	0.1788	0.01035
		-0.15156	0.1769	0.0032
		-0.15106	0.1759	0.00795
		-0.15056	0.1735	0.0185
		-0.15006	0.1727	0.03185
		-0.14956	0.1714	0.03815
		-0.14906	0.1703	0.0048
		-0.14856	0.1693	0.0114
		-0.14806	0.169	0.02035
		-0.14756	0.168	0.0006
		-0.14706	0.1682	0.00795
		-0.14656	0.1682	0.0085
		-0.14606	0.1685	0.004
		-0.14556	0.1685	0.00745
		-0.14506	0.1688	-0.0292
		-0.14456	0.1693	0.0243
		-0.14406	0.1698	0.0026
		-0.14356	0.1703	0.0048
		-0.14306	0.1706	0.0219
		-0.14256	0.1711	0.0111
		-0.14206	0.1706	0.0024
		-0.14156	0.1709	0.0114
		-0.14106	0.1703	0.0002
		-0.14056	0.1696	-0.0143
		-0.14006	0.1682	0.0337
		-0.13956	0.1669	-0.01215
		-0.13906	0.1648	0.00705
		-0.13856	0.1632	0.00155
		-0.13806	0.1606	0.0134
		-0.13756	0.158	0.0143
		-0.13706	0.1543	0.01795
		-0.13656	0.1516	0.01005
		-0.13606	0.1479	0.0226
		-0.13556	0.144	0.0206
		-0.13506	0.14	0.01815
		-0.13456	0.1356	0.0068
		-0.13406	0.1311	0.01745
		-0.13356	0.1269	0.0193
		-0.13306	0.1229	0.00795
		-0.13256	0.1184	0.016
		-0.13206	0.1145	0.0027
		-0.13156	0.1108	0.00745
		-0.13106	0.1074	0.02155
		-0.13056	0.1037	0.00415
		-0.13006	0.1008	0.0279
		-0.12956	0.0984	0.0047
		-0.12906	0.0966	0.00995
		-0.12856	0.095	0.00865
		-0.12806	0.0937	0.01375
		-0.12756	0.0934	0.01615
		-0.12706	0.0929	0.00335
		-0.12656	0.0929	-0.0193
		-0.12606	0.0937	-0.01295
		-0.12556	0.0947	0.00445
		-0.12506	0.0963	0.00165
		-0.12456	0.0976	0.01535
		-0.12406	0.0997	0.03105
		-0.12356	0.1023	0.0214
		-0.12306	0.1047	0.0172
		-0.12256	0.1071	0.0077
		-0.12206	0.1105	0.00955
		-0.12156	0.1129	0.00585
		-0.12106	0.1158	0.02115
		-0.12056	0.119	0.01745
		-0.12006	0.1213	0.0156
		-0.11956	0.1245	0.01615
		-0.11906	0.1269	0.0011
		-0.11856	0.1287	0.0113
		-0.11806	0.1313	0.0106
		-0.11756	0.1329	0.0097
		-0.11706	0.1345	0.0081
		-0.11656	0.1356	0.0069
		-0.11606	0.1366	0.0047
		-0.11556	0.1371	0.01945
		-0.11506	0.1382	0.00085
		-0.11456	0.1379	0.004
		-0.11406	0.1377	0.01085
		-0.11356	0.1377	0.0201
		-0.11306	0.1371	0.00215
		-0.11256	0.1366	0.0064
		-0.11206	0.1356	0.0214
		-0.11156	0.1345	0.00955
		-0.11106	0.134	0.01785
		-0.11056	0.1327	0.00045
		-0.11006	0.1321	0.02245
		-0.10956	0.1311	0.02115
		-0.10906	0.1303	0.0222
		-0.10856	0.1295	0.0006
		-0.10806	0.1292	0.0293
		-0.10756	0.1292	0.00125
		-0.10706	0.1287	0.00205
		-0.10656	0.129	0.00445
		-0.10606	0.1292	0.02155
		-0.10556	0.1295	-0.0219
		-0.10506	0.1305	0.02285
		-0.10456	0.1313	0.0011
		-0.10406	0.1324	0.00075
		-0.10356	0.1334	0.00575
		-0.10306	0.135	0.0219
		-0.10256	0.1361	0.01615
		-0.10206	0.1382	0.01085
		-0.10156	0.1398	0.0234
		-0.10106	0.1414	0.0026
		-0.10056	0.1435	-0.0011
		-0.10006	0.1443	-0.01165
		-0.09956	0.1456	0.0023
		-0.09906	0.1479	0.0219
		-0.09856	0.1485	0.00085
		-0.09806	0.15	0.0305
		-0.09756	0.1511	0.02245
		-0.09706	0.1516	0.0111
		-0.09656	0.1535	0.0164
		-0.09606	0.1537	0.0055
		-0.09556	0.1543	0.0156
		-0.09506	0.1551	0.00155
		-0.09456	0.1551	0.01745
		-0.09406	0.1551	0.0256
		-0.09356	0.1551	0.0177
		-0.09306	0.1553	0.0297
		-0.09256	0.1553	0.0509
		-0.09206	0.1551	0.0205
		-0.09156	0.1551	0.0284
		-0.09106	0.1553	0.01615
		-0.09056	0.1558	0.0093
		-0.09006	0.1558	0.0082
		-0.08956	0.1561	0.01535
		-0.08906	0.1566	-0.01785
		-0.08856	0.1572	0.01665
		-0.08806	0.1582	0.01295
		-0.08756	0.1595	0.01085
		-0.08706	0.1603	0.0268
		-0.08656	0.1614	0.0055
		-0.08606	0.1627	0.014
		-0.08556	0.1645	0.01585
		-0.08506	0.1656	0.0114
		-0.08456	0.1672	0.0201
		-0.08406	0.1682	0.01085
		-0.08356	0.1698	0.0139
		-0.08306	0.1714	0.028
		-0.08256	0.173	0.0235
		-0.08206	0.1743	-0.0084
		-0.08156	0.1751	0.02325
		-0.08106	0.1761	0.02455
		-0.08056	0.1761	0.01745
		-0.08006	0.1767	0.0055
		-0.07956	0.1764	0.00445
		-0.07906	0.1764	0.0213
		-0.07856	0.1753	0.03395
		-0.07806	0.1743	0.0073
		-0.07756	0.1732	0.0127
		-0.07706	0.1711	0.01005
		-0.07656	0.1693	0.0093
		-0.07606	0.1667	0.01455
		-0.07556	0.1643	0.01165
		-0.07506	0.1611	0.01955
		-0.07456	0.1582	0.00375
		-0.07406	0.1548	0.01795
		-0.07356	0.1519	0.04105
		-0.07306	0.1482	0.0227
		-0.07256	0.1445	0.01815
		-0.07206	0.1416	-0.0214
		-0.07156	0.1385	0.02605
		-0.07106	0.1353	0.0053
		-0.07056	0.1321	0.00295
		-0.07006	0.1295	0.01295
		-0.06956	0.1269	0.0114
		-0.06906	0.125	0.0114
		-0.06856	0.1232	0.0206
		-0.06806	0.1216	-0.0089
		-0.06756	0.1203	0.01745
		-0.06706	0.12	0.00745
		-0.06656	0.12	0.01585
		-0.06606	0.1195	0.02035
		-0.06556	0.1205	0.0061
		-0.06506	0.1211	0.0235
		-0.06456	0.1226	0.02895
		-0.06406	0.124	0.0085
		-0.06356	0.1258	0.0027
		-0.06306	0.1284	0.01745
		-0.06256	0.1305	0.02615
		-0.06206	0.1334	0.01375
		-0.06156	0.1358	0.01905
		-0.06106	0.1387	0.00165
		-0.06056	0.1416	0.014
		-0.06006	0.1448	0.00125
		-0.05956	0.1485	0.0243
		-0.05906	0.1511	-0.01525
		-0.05856	0.1543	0.0056
		-0.05806	0.1569	-0.00415
		-0.05756	0.1595	0.02825
		-0.05706	0.1619	0.00505
		-0.05656	0.164	0.0098
		-0.05606	0.1664	0.0292
		-0.05556	0.1677	0.00125
		-0.05506	0.1696	0.02865
		-0.05456	0.1709	0.00285
		-0.05406	0.1717	-0.02375
		-0.05356	0.1724	-0.009
		-0.05306	0.1727	0.00045
		-0.05256	0.173	0.0023
		-0.05206	0.1727	0.01955
		-0.05156	0.1722	0.0214
		-0.05106	0.1714	0.0053
		-0.05056	0.1706	0.0111
		-0.05006	0.169	0.0169
		-0.04956	0.1674	0.00665
		-0.04906	0.1659	0.0198
		-0.04856	0.1638	0.004
		-0.04806	0.1619	0.0148
		-0.04756	0.159	0.0097
		-0.04706	0.1572	0.001
		-0.04656	0.1548	0.0134
		-0.04606	0.1522	0.03815
		-0.04556	0.1495	0.0176
		-0.04506	0.1469	0.0197
		-0.04456	0.1445	0.0081
		-0.04406	0.1419	0.0089
		-0.04356	0.1398	0.00135
		-0.04306	0.1369	0.0035
		-0.04256	0.135	0.0019
		-0.04206	0.1327	0.0263
		-0.04156	0.1313	0.04325
		-0.04106	0.1298	5e-05
		-0.04056	0.1284	0.0019
		-0.04006	0.1276	0.00125
		-0.03956	0.1266	0.01535
		-0.03906	0.1263	0.0164
		-0.03856	0.1266	0.0077
		-0.03806	0.1266	0.0219
		-0.03756	0.1269	0.0193
		-0.03706	0.1282	0.0148
		-0.03656	0.1292	0.04195
		-0.03606	0.1305	0.0102
		-0.03556	0.1329	0.02365
		-0.03506	0.1342	0.0193
		-0.03456	0.1369	0.00075
		-0.03406	0.1392	0.028
		-0.03356	0.1419	0.0248
		-0.03306	0.1448	0.014
		-0.03256	0.1474	0.03985
		-0.03206	0.15	0.0077
		-0.03156	0.1527	0.00045
		-0.03106	0.1558	-0.0143
		-0.03056	0.1585	0.00415
		-0.03006	0.1609	-0.00585
		-0.02956	0.1632	0.016
		-0.02906	0.1651	0.01865
		-0.02856	0.1674	0.0039
		-0.02806	0.169	0.00285
		-0.02756	0.1703	0.0127
		-0.02706	0.1717	0.0172
		-0.02656	0.173	0.00715
		-0.02606	0.1732	0.03525
		-0.02556	0.1735	0.00215
		-0.02506	0.1738	0.00455
		-0.02456	0.1727	0.01325
		-0.02406	0.1724	0.00335
		-0.02356	0.1719	0.01665
		-0.02306	0.1711	0.0192
		-0.02256	0.1698	0.0011
		-0.02206	0.1688	0.01875
		-0.02156	0.1672	0.0222
		-0.02106	0.1656	0.0106
		-0.02056	0.1638	0.00865
		-0.02006	0.1624	0.0077
		-0.01956	0.1611	0.0085
		-0.01906	0.1595	0.0305
		-0.01856	0.1582	0.0081
		-0.01806	0.1569	0.00075
		-0.01756	0.1558	0.00745
		-0.01706	0.1548	0.0077
		-0.01656	0.1543	0.01795
		-0.01606	0.154	5e-05
		-0.01556	0.1535	0.01295
		-0.01506	0.1532	0.0177
		-0.01456	0.1532	0.0342
		-0.01406	0.1535	0.0035
		-0.01356	0.1535	0.0053
		-0.01306	0.1537	0.0148
		-0.01256	0.154	0.02325
		-0.01206	0.1556	0.01375
		-0.01156	0.1558	0.01235
		-0.01106	0.1561	0.00655
		-0.01056	0.1569	0.0214
		-0.01006	0.158	0.0024
		-0.00956	0.1587	0.01865
		-0.00906	0.159	0.00655
		-0.00856	0.1603	0.025
		-0.00806	0.1606	0.0222
		-0.00756	0.1609	0.0047
		-0.00706	0.1616	0.011
		-0.00656	0.1622	0.01615
		-0.00606	0.1622	0.01905
		-0.00556	0.1622	0.0243
		-0.00506	0.1627	0.0164
		-0.00456	0.1624	0.02035
		-0.00406	0.1627	0.0011
		-0.00356	0.1627	0.0011
		-0.00306	0.1624	0.0177
		-0.00256	0.1627	0.01745
		-0.00206	0.1627	0.0048
		-0.00156	0.1622	0.0032
		-0.00106	0.1627	0.0077
		-0.0005628	0.1624	0.01325
		-6.28e-05	0.1622	0.03475
		0.0004372	1.9841	0.0632
		0.0009372	1.9809	0.0595
		0.00144	1.9936	0.0964
		0.00194	1.9751	0.11615
		0.00244	1.9959	0.10665
		0.00294	1.9949	0.16465
		0.00344	1.9772	0.1404
		0.00394	1.9962	0.1852
		0.00444	1.993	0.21025
		0.00494	2.011	0.2055
		0.00544	1.9872	0.23235
		0.00594	2.0178	0.2458
		0.00644	1.9949	0.2653
		0.00694	1.9785	0.2969
		0.00744	1.9601	0.32355
		0.00794	1.9951	0.3151
		0.00844	2.0099	0.3425
		0.00894	1.9941	0.35465
		0.00944	2.0257	0.372
		0.00994	1.9135	0.4197
		0.01044	0.1482	0.3778
		0.01094	0.1464	0.3673
		0.01144	0.145	0.3467
		0.01194	0.1429	0.35465
		0.01244	0.1416	0.35145
		0.01294	0.1395	0.3491
		0.01344	0.1377	0.3504
		0.01394	0.1361	0.303
		0.01444	0.1345	0.35305
		0.01494	0.1329	0.3246
		0.01544	0.1319	0.3267
		0.01594	0.1308	0.3367
		0.01644	0.13	0.33935
		0.01694	0.1295	0.3238
		0.01744	0.129	0.35885
		0.01794	0.1292	0.3246
		0.01844	0.1292	0.35465
		0.01894	0.13	0.308
		0.01944	0.1308	0.27795
		0.01994	0.1324	0.32035
		0.02044	1.9485	0.3586
		0.02094	2.0294	0.38915
		0.02144	2.022	0.37045
		0.02194	1.9778	0.4139
		0.02244	1.9741	0.40785
		0.02294	1.9872	0.4379
		0.02344	1.9973	0.4861
		0.02394	1.972	0.5167
		0.02444	2.0067	0.4985
		0.02494	1.9886	0.54015
		0.02544	1.9467	0.5159
		0.02594	1.9907	0.5525
		0.02644	1.9764	0.5794
		0.02694	2.0152	0.5728
		0.02744	1.9727	0.5944
		0.02794	1.9743	0.63525
		0.02844	2.0102	0.63
		0.02894	1.9936	0.6387
		0.02944	2.032	0.68325
		0.02994	1.8924	0.7172
		0.03044	0.1883	0.66715
		0.03094	0.1901	0.63735
		0.03144	0.1912	0.6864
		0.03194	0.192	0.6337
		0.03244	0.1917	0.65475
		0.03294	0.1917	0.64685
		0.03344	0.1906	0.6084
		0.03394	0.1898	0.5973
		0.03444	0.1885	0.62365
		0.03494	0.1862	0.6089
		0.03544	0.1838	0.64315
		0.03594	0.1806	0.60655
		0.03644	0.1777	0.61655
		0.03694	0.1746	0.6118
		0.03744	0.1706	0.5844
		0.03794	0.1664	0.60995
		0.03844	0.1622	0.58835
		0.03894	0.1582	0.59575
		0.03944	0.1535	0.6005
		0.03994	0.1495	0.61445
		0.04044	0.145	0.6092
		0.04094	0.1408	0.5989
		0.04144	0.1369	0.5881
		0.04194	0.1329	0.6018
		0.04244	0.13	0.58705
		0.04294	0.1271	0.56385
		0.04344	0.1245	0.58915
		0.04394	0.1226	0.58915
		0.04444	0.1213	0.58285
		0.04494	0.1211	0.6113
		0.04544	0.1211	0.56175
		0.04594	0.1213	0.5839
		0.04644	0.1224	0.56675
		0.04694	0.124	0.5541
		0.04744	0.1266	0.5781
		0.04794	0.1295	0.5749
		0.04844	0.1324	0.5388
		0.04894	0.1361	0.5383
		0.04944	0.1403	0.5881
		0.04994	0.1448	0.55145
		0.05044	0.149	0.5491
		0.05094	0.1535	0.5807
		0.05144	0.158	0.52855
		0.05194	0.1624	0.5396
		0.05244	0.1664	0.55175
		0.05294	0.1701	0.54385
		0.05344	0.1738	0.54225
		0.05394	0.1761	0.5238
		0.05444	0.1793	0.51535
		0.05494	0.1811	0.50905
		0.05544	0.1822	0.5354
		0.05594	0.183	0.52725
		0.05644	0.1833	0.52405
		0.05694	0.183	0.47375
		0.05744	0.1817	0.51565
		0.05794	0.1796	0.5114
		0.05844	0.1782	0.51485
		0.05894	0.1748	0.4898
		0.05944	0.1724	0.5288
		0.05994	0.1682	0.5246
		0.06044	0.1651	0.5209
		0.06094	0.1614	0.52115
		0.06144	0.1569	0.52645
		0.06194	0.1535	0.48875
		0.06244	0.1495	0.50485
		0.06294	0.1464	0.508
		0.06344	0.1429	0.54355
		0.06394	0.1403	0.5209
		0.06444	0.1382	0.49295
		0.06494	0.1358	0.474
		0.06544	0.1345	0.4935
		0.06594	0.134	0.47585
		0.06644	0.1334	0.4848
		0.06694	0.134	0.49115
		0.06744	0.1353	0.47425
		0.06794	0.1366	0.5027
		0.06844	0.1387	0.48375
		0.06894	0.1414	0.4861
		0.06944	0.1445	0.51565
		0.06994	0.1477	0.47345
		0.07044	0.1514	0.4774
		0.07094	0.1553	0.49955
		0.07144	0.159	0.4408
		0.07194	0.163	0.44975
		0.07244	0.1674	0.4951
		0.07294	0.1706	0.43895
		0.07344	0.1746	0.4421
		0.07394	0.1777	0.48875
		0.07444	0.1809	0.44055
		0.07494	0.1835	0.45505
		0.07544	0.1854	0.41155
		0.07594	0.1875	0.48505
		0.07644	0.1885	0.4392
		0.07694	0.1893	0.4848
		0.07744	0.1898	0.4321
		0.07794	0.1896	0.4529
		0.07844	0.1893	0.44975
		0.07894	0.1888	0.4247
		0.07944	0.1869	0.43445
		0.07994	0.1854	0.45135
		0.08044	0.1833	0.4424
		0.08094	0.1814	0.4466
		0.08144	0.1793	0.45345
		0.08194	0.1767	0.45425
		0.08244	0.1748	0.45
		0.08294	0.1724	0.4113
		0.08344	0.1706	0.40735
		0.08394	0.1682	0.4047
		0.08444	0.1667	0.4139
		0.08494	0.1656	0.42365
		0.08544	0.1643	0.40205
		0.08594	0.1627	0.41285
		0.08644	0.1619	0.45505
		0.08694	0.1611	0.41075
		0.08744	0.1614	0.39045
		0.08794	0.1616	0.44975
		0.08844	0.1622	0.4084
		0.08894	0.1622	0.4084
		0.08944	0.164	0.40995
		0.08994	0.1648	0.42025
		0.09044	0.1659	0.4097
		0.09094	0.1672	0.42
		0.09144	0.1688	0.4018
		0.09194	0.1703	0.42395
		0.09244	0.1727	0.4055
		0.09294	0.1743	0.38915
		0.09344	0.1759	0.3865
		0.09394	0.178	0.41315
		0.09444	0.1793	0.38465
		0.09494	0.1809	0.4055
		0.09544	0.1819	0.37415
		0.09594	0.1833	0.39205
		0.09644	0.1843	0.38175
		0.09694	0.1851	0.42315
		0.09744	0.1856	0.38285
		0.09794	0.1856	0.39545
		0.09844	0.1864	0.3802
		0.09894	0.1862	0.3657
		0.09944	0.1862	0.37465
		0.09994	0.1856	0.38705
		0.10044	0.1848	0.3857
		0.10094	0.184	0.3868
		0.10144	0.183	0.3902
		0.10194	0.1814	0.3873
		0.10244	0.1801	0.3707
		0.10294	0.1785	0.38415
		0.10344	0.1772	0.35015
		0.10394	0.1753	0.37385
		0.10444	0.1735	0.3902
		0.10494	0.1722	0.3926
		0.10544	0.1701	0.3691
		0.10594	0.1682	0.36095
		0.10644	0.1664	0.39545
		0.10694	0.1645	0.40155
		0.10744	0.163	0.39915
		0.10794	0.1614	0.3441
		0.10844	0.1601	0.396
		0.10894	0.1585	0.3802
		0.10944	0.1574	0.37045
		0.10994	0.1561	0.3757
		0.11044	0.1553	0.36465
		0.11094	0.1548	0.3441
		0.11144	0.1543	0.33855
		0.11194	0.1543	0.3346
		0.11244	0.154	0.3354
		0.11294	0.1543	0.37465
		0.11344	0.1551	0.35725
		0.11394	0.1553	0.3528
		0.11444	0.1558	0.3778
		0.11494	0.1572	0.37045
		0.11544	0.1582	0.36095
		0.11594	0.1601	0.36385
		0.11644	0.1609	0.3301
		0.11694	0.1624	0.35595
		0.11744	0.1643	0.3504
		0.11794	0.1661	0.3341
		0.11844	0.1674	0.36015
		0.11894	0.1693	0.31775
		0.11944	0.1711	0.34095
		0.11994	0.1727	0.3412
		0.12044	0.1748	0.34645
		0.12094	0.1759	0.3404
		0.12144	0.1772	0.3275
		0.12194	0.178	0.3093
		0.12244	0.1785	0.33195
		0.12294	0.1793	0.34565
		0.12344	0.1798	0.333
		0.12394	0.1801	0.3599
		0.12444	0.1801	0.30485
		0.12494	0.1793	0.32275
		0.12544	0.1788	0.30375
		0.12594	0.178	0.30665
		0.12644	0.1767	0.3412
		0.12694	0.1756	0.32775
		0.12744	0.1735	0.3217
		0.12794	0.1714	0.31565
		0.12844	0.1701	0.3201
		0.12894	0.1682	0.3164
		0.12944	0.1664	0.3246
		0.12994	0.1648	0.33985
		0.13044	0.1624	0.3433
		0.13094	0.1611	0.3238
		0.13144	0.159	0.3093
		0.13194	0.1574	0.30245
		0.13244	0.1566	0.31855
		0.13294	0.1556	0.31405
		0.13344	0.1551	0.3146
		0.13394	0.1537	0.3088
		0.13444	0.154	0.2719
		0.13494	0.1543	0.29325
		0.13544	0.1545	0.3117
		0.13594	0.1558	0.32275
		0.13644	0.1572	0.3196
		0.13694	0.1585	0.29955
		0.13744	0.1603	0.27715
		0.13794	0.1619	0.2769
		0.13844	0.1648	0.313
		0.13894	0.1672	0.28295
		0.13944	0.1703	0.29615
		0.13994	0.173	0.28505
		0.14044	0.1761	0.31405
		0.14094	0.1788	0.3267
		0.14144	0.1819	0.2914
		0.14194	0.1846	0.29535
		0.14244	0.188	0.2753
		0.14294	0.1909	0.26845
		0.14344	0.1935	0.27505
		0.14394	0.1962	0.3056
		0.14444	0.1985	0.3101
		0.14494	0.2006	0.3296
		0.14544	0.2025	0.32695
		0.14594	0.2043	0.2927
		0.14644	0.2057	0.2893
		0.14694	0.2064	0.28715
		0.14744	0.2072	0.31855
		0.14794	0.2075	0.28215
		0.14844	0.2072	0.279
		0.14894	0.2067	0.2785
		0.14944	0.2064	0.29005
		0.14994	0.2054	0.2969
		0.15044	0.2041	0.28455
		0.15094	0.2025	0.27715
		0.15144	0.2006	0.29615
		0.15194	0.1993	0.255
		0.15244	0.1964	0.2951
		0.15294	0.1943	0.2922
		0.15344	0.1917	0.2745
		0.15394	0.1888	0.29165
		0.15444	0.1859	0.26845
		0.15494	0.1825	0.2774
		0.15544	0.1796	0.26795
		0.15594	0.1767	0.2442
		0.15644	0.1735	0.2869
		0.15694	0.1701	0.2437
		0.15744	0.1669	0.27425
		0.15794	0.164	0.24685
		0.15844	0.1606	0.2558
		0.15894	0.158	0.2524
		0.15944	0.1548	0.24525
		0.15994	0.1522	0.24765
		0.16044	0.1493	0.2603
		0.16094	0.1466	0.24635
		0.16144	0.1443	0.23765
		0.16194	0.1416	0.27055
		0.16244	0.1395	0.29455
		0.16294	0.1377	0.24765
		0.16344	0.1358	0.2803
		0.16394	0.1332	0.2682
		0.16444	0.1319	0.25685
		0.16494	0.1305	0.2869
		0.16544	0.129	0.23975
		0.16594	0.1279	0.25555
		0.16644	0.1269	0.245
		0.16694	0.1253	0.2574
		0.16744	0.1245	0.274
		0.16794	0.124	0.2608
		0.16844	0.1232	0.2495
		0.16894	0.1224	0.2803
		0.16944	0.1221	0.28825
		0.16994	0.1219	0.2545
		0.17044	0.1219	0.25395
		0.17094	0.1208	0.2985
		0.17144	0.1213	0.25635
		0.17194	0.1211	0.2632
		0.17244	0.1213	0.2408
		0.17294	0.1216	0.22315
		0.17344	0.1219	0.25105
		0.17394	0.1229	0.23105
		0.17444	0.1229	0.24055
		0.17494	0.124	0.23895
		0.17544	0.125	0.2395
		0.17594	0.1253	0.24475
		0.17644	0.1269	0.2516
		0.17694	0.1284	0.2387
		0.17744	0.1298	0.26215
		0.17794	0.1319	0.2363
		0.17844	0.1337	0.24765
		0.17894	0.1356	0.23185
		0.17944	0.1377	0.24525
		0.17994	0.14	0.2197
		0.18044	0.1421	0.21785
		0.18094	0.1453	0.2379
		0.18144	0.1477	0.23895
		0.18194	0.1503	0.245
		0.18244	0.1532	0.2329
		0.18294	0.1551	0.23815
		0.18344	0.1572	0.2271
		0.18394	0.1598	0.2582
		0.18444	0.1624	0.23235
		0.18494	0.1643	0.26055
		0.18544	0.1659	0.21025
		0.18594	0.1674	0.2387
		0.18644	0.1682	0.22155
		0.18694	0.169	0.20735
		0.18744	0.1696	0.21495
		0.18794	0.1693	0.25475
		0.18844	0.1688	0.24055
		0.18894	0.1677	0.2337
		0.18944	0.1659	0.2126
		0.18994	0.1645	0.2313
		0.19044	0.1622	0.2176
		0.19094	0.1598	0.2081
		0.19144	0.1574	0.22445
		0.19194	0.154	0.2118
		0.19244	0.1511	0.2279
		0.19294	0.1474	0.23105
		0.19344	0.144	0.20945
		0.19394	0.1408	0.21205
		0.19444	0.1374	0.21315
		0.19494	0.135	0.22395
		0.19544	0.1319	0.2276
		0.19594	0.129	0.22105
		0.19644	0.1269	0.206
		0.19694	0.1253	0.21075
		0.19744	0.1234	0.211
		0.19794	0.1229	0.2197
		0.19844	0.1219	0.18255
		0.19894	0.1216	0.19045
		0.19944	0.1219	0.20945
		0.19994	0.1226	0.2205
		0.20044	0.124	0.225
		0.20094	0.1258	0.2184
		0.20144	0.1279	0.2113
		0.20194	0.13	0.2234
		0.20244	0.1329	0.21865
		0.20294	0.1353	0.20205
		0.20344	0.1382	0.20625
		0.20394	0.1411	0.196
		0.20444	0.1435	0.1981
		0.20494	0.1466	0.2342
		0.20544	0.149	0.2105
		0.20594	0.1514	0.22895
		0.20644	0.1532	0.21495
		0.20694	0.1551	0.1831
		0.20744	0.1556	0.1749
		0.20794	0.1564	0.1944
		0.20844	0.1564	0.2171
		0.20894	0.1569	0.17385
		0.20944	0.1556	0.22
		0.20994	0.1548	0.2002
		0.21044	0.1535	0.18545
		0.21094	0.1516	0.1802
		0.21144	0.1495	0.1807
		0.21194	0.1474	0.1541
		0.21244	0.1453	0.2105
		0.21294	0.1424	0.18835
		0.21344	0.1395	0.18175
		0.21394	0.1374	0.1807
		0.21444	0.135	0.1881
		0.21494	0.1332	0.21735
		0.21544	0.1313	0.1707
		0.21594	0.1298	0.1773
		0.21644	0.1284	0.1844
		0.21694	0.1274	0.2213
		0.21744	0.1279	0.19255
		0.21794	0.1276	0.14565
		0.21844	0.1287	0.1749
		0.21894	0.1292	0.1918
		0.21944	0.1311	0.19045
		0.21994	0.1332	0.1707
		0.22044	0.1356	0.1707
		0.22094	0.1377	0.17595
		0.22144	0.1408	0.20445
		0.22194	0.144	0.18705
		0.22244	0.1477	0.18625
		0.22294	0.1514	0.17625
		0.22344	0.1543	0.1799
		0.22394	0.1582	0.1865
		0.22444	0.1616	0.19575
		0.22494	0.1651	0.14145
		0.22544	0.168	0.1839
		0.22594	0.1709	0.1944
		0.22644	0.1732	0.1815
		0.22694	0.1759	0.16595
		0.22744	0.1775	0.19285
		0.22794	0.1788	0.1865
		0.22844	0.1809	0.19575
		0.22894	0.1814	0.142
		0.22944	0.1822	0.16175
		0.22994	0.1822	0.16835
		0.23044	0.1819	0.18915
		0.23094	0.1819	0.16725
		0.23144	0.1809	0.15225
		0.23194	0.1804	0.14855
		0.23244	0.179	0.1691
		0.23294	0.1777	0.1441
		0.23344	0.1767	0.19045
		0.23394	0.1751	0.2005
		0.23444	0.1735	0.1404
		0.23494	0.1717	0.1575
		0.23544	0.1709	0.17335
		0.23594	0.169	0.177
		0.23644	0.1674	0.15095
		0.23694	0.1664	0.1499
		0.23744	0.1648	0.18625
		0.23794	0.163	0.14435
		0.23844	0.1619	0.1694
		0.23894	0.1603	0.1575
		0.23944	0.1593	0.13195
		0.23994	0.1577	0.18465
		0.24044	0.1561	0.15725
		0.24094	0.1545	0.1412
		0.24144	0.1535	0.1483
		0.24194	0.1522	0.1994
		0.24244	0.1508	0.14065
		0.24294	0.1493	0.14515
		0.24344	0.1477	0.1164
		0.24394	0.1466	0.17015
		0.24444	0.1448	0.1628
		0.24494	0.1432	0.10455
		0.24544	0.1419	0.1636
		0.24594	0.1408	0.1093
		0.24644	0.1398	0.1541
		0.24694	0.1382	0.13645
		0.24744	0.1377	0.15225
		0.24794	0.1369	0.1657
		0.24844	0.1363	0.167
		0.24894	0.1358	0.1549
		0.24944	0.1363	0.1441
		0.24994	0.1361	0.1678
		0.25044	0.1366	0.14305
		0.25094	0.1371	0.1167
		0.25144	0.1382	0.13695
		0.25194	0.1398	0.11775
		0.25244	0.1408	0.17335
		0.25294	0.1429	0.15175
		0.25344	0.144	0.1172
		0.25394	0.1464	0.10375
		0.25444	0.1487	0.11855
		0.25494	0.1514	0.16225
		0.25544	0.1537	0.12115
		0.25594	0.1566	0.1691
		0.25644	0.1587	0.1196
		0.25694	0.1614	0.13485
		0.25744	0.1638	0.1699
		0.25794	0.1661	0.14515
		0.25844	0.1685	0.11535
		0.25894	0.1698	0.13225
		0.25944	0.1717	0.16305
		0.25994	0.1727	0.15805
		0.26044	0.1743	0.1309
		0.26094	0.1746	0.11985
		0.26144	0.1751	0.12905
		0.26194	0.1751	0.1225
		0.26244	0.1748	0.1088
		0.26294	0.1746	0.15175
		0.26344	0.1738	0.13695
		0.26394	0.1722	0.1449
		0.26444	0.1706	0.10905
		0.26494	0.1698	0.108
		0.26544	0.1674	0.13195
		0.26594	0.1661	0.11615
		0.26644	0.1645	0.13515
		0.26694	0.1619	0.12355
		0.26744	0.1601	0.16465
		0.26794	0.1582	0.11245
		0.26844	0.1566	0.11115
		0.26894	0.1551	0.1143
		0.26944	0.154	0.1214
		0.26994	0.1522	0.11695
		0.27044	0.1511	0.12195
		0.27094	0.15	0.12645
		0.27144	0.1498	0.123
		0.27194	0.149	0.1114
		0.27244	0.149	0.1391
		0.27294	0.149	0.11985
		0.27344	0.149	0.1172
		0.27394	0.15	0.1238
		0.27444	0.1508	0.1362
		0.27494	0.1511	0.1304
		0.27544	0.1524	0.10085
		0.27594	0.1535	0.128
		0.27644	0.1545	0.1077
		0.27694	0.1558	0.11855
		0.27744	0.1566	0.13355
		0.27794	0.158	0.13275
		0.27844	0.1593	0.1367
		0.27894	0.1603	0.11115
		0.27944	0.1611	0.0919
		0.27994	0.1619	0.11195
		0.28044	0.1624	0.11405
		0.28094	0.1635	0.1085
		0.28144	0.1638	0.08135
		0.28194	0.1645	0.12775
		0.28244	0.1648	0.09585
		0.28294	0.1648	0.1333
		0.28344	0.1651	0.1259
		0.28394	0.1656	0.118
		0.28444	0.1651	0.1043
		0.28494	0.1651	0.11775
		0.28544	0.1651	0.12695
		0.28594	0.1645	0.1014
		0.28644	0.1648	0.128
		0.28694	0.1645	0.1272
		0.28744	0.1643	0.1243
		0.28794	0.164	0.1375
		0.28844	0.1645	0.08745
		0.28894	0.1645	0.11165
		0.28944	0.1648	0.09905
		0.28994	0.1648	0.08875
		0.29044	0.1648	0.1275
		0.29094	0.1651	0.09795
		0.29144	0.1653	0.0819
		0.29194	0.1661	0.07665
		0.29244	0.1661	0.0972
		0.29294	0.1664	0.1238
		0.29344	0.1667	0.11405
		0.29394	0.1672	0.07875
		0.29444	0.1674	0.108
		0.29494	0.1669	0.08505
		0.29544	0.1677	0.0969
		0.29594	0.1674	0.0856
		0.29644	0.1674	0.11695
		0.29694	0.1667	0.11325
		0.29744	0.1669	0.08455
		0.29794	0.1661	0.08745
		0.29844	0.1659	0.0969
		0.29894	0.1651	0.0724
		0.29944	0.1643	0.08665
		0.29994	0.1627	0.1001
		0.30044	0.1619	0.0919
		0.30094	0.1603	0.0724
		0.30144	0.1593	0.07955
		0.30194	0.1574	0.08425
		0.30244	0.1556	0.1059
		0.30294	0.1537	0.08135
		0.30344	0.1519	0.0824
		0.30394	0.15	0.12035
		0.30444	0.1482	0.10665
		0.30494	0.1466	0.1243
		0.30544	0.1445	0.084
		0.30594	0.1424	0.08665
		0.30644	0.1406	0.1151
		0.30694	0.1387	0.0893
		0.30744	0.1371	0.1164
		0.30794	0.1353	0.10325
		0.30844	0.134	0.1151
		0.30894	0.1321	0.1019
		0.30944	0.1308	0.11745
		0.30994	0.1298	0.0882
		0.31044	0.1284	0.07955
		0.31094	0.1274	0.08295
		0.31144	0.1271	0.10535
		0.31194	0.1263	0.0745
		0.31244	0.1255	0.07955
		0.31294	0.125	0.1122
		0.31344	0.1253	0.0798
		0.31394	0.1258	0.1006
		0.31444	0.1261	0.07425
		0.31494	0.1263	0.10115
		0.31544	0.1266	0.0716
		0.31594	0.1271	0.1001
		0.31644	0.1282	0.0848
		0.31694	0.129	0.0948
		0.31744	0.1303	0.07875
		0.31794	0.1313	0.08425
		0.31844	0.1329	0.0906
		0.31894	0.1337	0.1209
		0.31944	0.1353	0.10035
		0.31994	0.1366	0.08585
		0.32044	0.1379	0.09665
		0.32094	0.1395	0.10035
		0.32144	0.1408	0.08715
		0.32194	0.1421	0.0972
		0.32244	0.1435	0.0998
		0.32294	0.1443	0.074
		0.32344	0.1453	0.0998
		0.32394	0.1461	0.09745
		0.32444	0.1469	0.1338
		0.32494	0.1472	0.04975
		0.32544	0.1477	0.0948
		0.32594	0.1477	0.07715
		0.32644	0.1485	0.04975
		0.32694	0.1479	0.0906
		0.32744	0.1482	0.0745
		0.32794	0.1479	0.089
		0.32844	0.1477	0.0719
		0.32894	0.1474	0.0753
		0.32944	0.1474	0.09375
		0.32994	0.1472	0.0882
		0.33044	0.1472	0.0824
		0.33094	0.1466	0.0914
		0.33144	0.1461	0.08795
		0.33194	0.1461	0.0474
		0.33244	0.1464	0.08715
		0.33294	0.1464	0.084
		0.33344	0.1464	0.09745
		0.33394	0.1464	0.08425
		0.33444	0.1464	0.08135
		0.33494	0.1472	0.0927
		0.33544	0.1479	0.0832
		0.33594	0.1482	0.08585
		0.33644	0.1495	0.07845
		0.33694	0.1503	0.06555
		0.33744	0.1508	0.07955
		0.33794	0.1516	0.07085
		0.33844	0.1524	0.0998
		0.33894	0.1535	0.0719
		0.33944	0.154	0.089
		0.33994	0.1548	0.079
		0.34044	0.1553	0.055
		0.34094	0.1558	0.07845
		0.34144	0.1556	0.0682
		0.34194	0.1558	0.08005
		0.34244	0.1556	0.09245
		0.34294	0.1553	0.0745
		0.34344	0.1551	0.07555
		0.34394	0.1543	0.08295
		0.34444	0.154	0.07055
		0.34494	0.1527	0.0832
		0.34544	0.1514	0.05055
		0.34594	0.1506	0.06925
		0.34644	0.1493	0.0521
		0.34694	0.1479	0.0632
		0.34744	0.1466	0.079
		0.34794	0.1456	0.05345
		0.34844	0.144	0.0711
		0.34894	0.1435	0.084
		0.34944	0.1427	0.05105
		0.34994	0.1421	0.03765
		0.35044	0.1416	0.07295
		0.35094	0.1419	0.0661
		0.35144	0.1419	0.10375
		0.35194	0.1424	0.09165
		0.35244	0.1432	0.0603
		0.35294	0.1443	0.0492
		0.35344	0.1453	0.0624
		0.35394	0.1477	0.0964
		0.35444	0.1495	0.0463
		0.35494	0.1514	0.06295
		0.35544	0.1543	0.0835
		0.35594	0.1566	0.05685
		0.35644	0.1595	0.0761
		0.35694	0.1624	0.0474
		0.35744	0.1653	0.0856
		0.35794	0.1685	0.0566
		0.35844	0.1717	0.0532
		0.35894	0.1738	0.10035
		0.35944	0.1772	0.09535
		0.35994	0.1796	0.0474
		0.36044	0.1822	0.0503
		0.36094	0.1843	0.05135
		0.36144	0.1862	0.069
		0.36194	0.1872	0.0603
		0.36244	0.1888	0.07635
		0.36294	0.1896	0.09535
		0.36344	0.1901	0.09955
		0.36394	0.1906	0.07585
		0.36444	0.1901	0.064
		0.36494	0.1898	0.0745
		0.36544	0.1891	0.074
		0.36594	0.1885	0.0919
		0.36644	0.1872	0.0893
		0.36694	0.1859	0.06505
		0.36744	0.1846	0.0603
		0.36794	0.1833	0.07005
		0.36844	0.1814	0.1014
		0.36894	0.1793	0.09955
		0.36944	0.1777	0.08505
		0.36994	0.1753	0.09035
		0.37044	0.1738	0.0948
		0.37094	0.1717	0.0674
		0.37144	0.1696	0.05105
		0.37194	0.1674	0.07585
		0.37244	0.1651	0.0508
		0.37294	0.1632	0.0413
		0.37344	0.1611	0.0645
		0.37394	0.1585	0.09505
		0.37444	0.1558	0.07635
		0.37494	0.1532	0.0885
		0.37544	0.1508	0.0806
		0.37594	0.1479	0.0466
		0.37644	0.1453	0.04685
		0.37694	0.1421	0.03945
		0.37744	0.1392	0.09795
		0.37794	0.1361	0.08135
		0.37844	0.1324	0.0429
		0.37894	0.1292	0.05635
		0.37944	0.1261	0.0587
		0.37994	0.1224	0.0819
		0.38044	0.1187	0.06765
		0.38094	0.1153	0.0429
		0.38144	0.1121	0.0632
		0.38194	0.1087	0.0964
		0.38244	0.1052	0.09665
		0.38294	0.1029	0.05605
		0.38344	0.1	0.0716
		0.38394	0.0981	0.05055
		0.38444	0.0958	0.0666
		0.38494	0.0942	0.064
		0.38544	0.0934	0.0632
		0.38594	0.0931	0.07665
		0.38644	0.0934	0.03945
		0.38694	0.0937	0.05555
		0.38744	0.095	0.0611
		0.38794	0.0966	0.06215
		0.38844	0.0992	0.0587
		0.38894	0.1026	0.04605
		0.38944	0.1058	0.0687
		0.38994	0.1095	0.0882
		0.39044	0.1137	0.0529
		0.39094	0.1184	0.0516
		0.39144	0.1237	0.0616
		0.39194	0.129	0.0669
		0.39244	0.134	0.05
		0.39294	0.139	0.06295
		0.39344	0.1445	0.06505
		0.39394	0.15	0.0479
		0.39444	0.1551	0.07005
		0.39494	0.1598	0.02285
		0.39544	0.164	0.05185
		0.39594	0.168	0.05895
		0.39644	0.1717	0.04765
		0.39694	0.1746	0.0529
		0.39744	0.1777	0.0355
		0.39794	0.1796	0.0579
		0.39844	0.1814	0.01205
		0.39894	0.1819	0.0503
		0.39944	0.1822	0.0495
		0.39994	0.1827	0.04685
		0.40044	0.1819	0.0624
		0.40094	0.1811	0.05925
		0.40144	0.1804	0.0661
		0.40194	0.1785	0.05685
		0.40244	0.1775	0.05685
		0.40294	0.1756	0.05
		0.40344	0.174	0.07295
		0.40394	0.1724	0.06925
		0.40444	0.1706	0.0616
		0.40494	0.1698	0.04055
		0.40544	0.169	0.05895
		0.40594	0.1682	0.05555
		0.40644	0.1672	0.05395
		0.40694	0.1677	0.06555
		0.40744	0.168	0.045
		0.40794	0.1688	0.06715
		0.40844	0.1696	0.0292
		0.40894	0.1714	0.0632
		0.40944	0.1738	0.045
		0.40994	0.1756	0.0524
		0.41044	0.1777	0.05635
		0.41094	0.1804	0.0429
		0.41144	0.183	0.0284
		0.41194	0.1862	0.055
		0.41244	0.1888	0.0532
		0.41294	0.1914	0.069
		0.41344	0.1935	0.03525
		0.41394	0.1954	0.05425
		0.41444	0.1972	0.0669
		0.41494	0.1985	0.04845
		0.41544	0.1993	0.0292
		0.41594	0.1993	0.00945
		0.41644	0.1991	0.06635
		0.41694	0.198	0.04525
		0.41744	0.197	0.0503
		0.41794	0.1943	0.0532
		0.41844	0.192	0.0126
		0.41894	0.1885	0.0595
		0.41944	0.1851	0.0479
		0.41994	0.1809	0.0192
		0.42044	0.1764	0.01445
		0.42094	0.1719	0.06635
		0.42144	0.1667	0.0566
		0.42194	0.1624	0.03765
		0.42244	0.1569	0.0479
		0.42294	0.1516	0.0574
		0.42344	0.1469	0.0582
		0.42394	0.1424	0.07055
		0.42444	0.1387	0.0276
		0.42494	0.1348	0.0147
		0.42544	0.1313	0.09795
		0.42594	0.1284	0.0466
		0.42644	0.1266	0.0413
		0.42694	0.1247	0.0466
		0.42744	0.1242	0.05715
		0.42794	0.1242	0.0669
		0.42844	0.1245	0.08795
		0.42894	0.1255	0.0537
		0.42944	0.1271	0.0537
		0.42994	0.1292	0.02395
		0.43044	0.1319	0.06555
		0.43094	0.1353	0.06555
		0.43144	0.1387	0.0429
		0.43194	0.1427	0.05105
		0.43244	0.1469	0.0142
		0.43294	0.1508	0.05765
		0.43344	0.1553	0.0313
		0.43394	0.1593	0.0305
		0.43444	0.1635	0.0255
		0.43494	0.1669	0.0218
		0.43544	0.1703	0.0218
		0.43594	0.174	0.02025
		0.43644	0.1764	0.02605
		0.43694	0.178	0.01705
		0.43744	0.1798	0.0529
		0.43794	0.1809	0.069
		0.43844	0.1814	0.04845
		0.43894	0.1814	0.0603
		0.43944	0.1809	0.0616
		0.43994	0.1793	0.0184
		0.44044	0.1775	0.01075
		0.44094	0.1751	0.0521
		0.44144	0.1724	0.00705
		0.44194	0.1693	0.04025
		0.44244	0.1659	0.0189
		0.44294	0.1622	0.05895
		0.44344	0.1582	0.0545
		0.44394	0.1537	0.0558
		0.44444	0.15	0.0566
		0.44494	0.1461	0.0463
		0.44544	0.1421	0.03525
		0.44594	0.1387	0.0363
		0.44644	0.1353	0.0653
		0.44694	0.1324	0.05055
		0.44744	0.1292	0.0661
		0.44794	0.1269	0.07005
		0.44844	0.125	0.06055
		0.44894	0.1234	0.0292
		0.44944	0.1224	0.0047
		0.44994	0.1213	0.0292
		0.45044	0.1213	0.0371
		0.45094	0.1229	0.04395
		0.45144	0.125	0.0416
		0.45194	0.1292	0.0653
		0.45244	0.1332	0.04895
		0.45294	0.1377	0.0421
		0.45344	0.1421	0.0632
		0.45394	0.1464	0.02575
		0.45444	0.1503	0.02395
		0.45494	0.154	0.01785
		0.45544	0.1574	0.02445
		0.45594	0.1603	0.03605
		0.45644	0.1632	0.01785
		0.45694	0.1656	0.00995
		0.45744	0.1661	0.03
		0.45794	0.1664	0.04105
		0.45844	0.1661	0.05715
		0.45894	0.1664	0.03315
		0.45944	0.1664	0.02235
		0.45994	0.1669	0.0329
		0.46044	0.1664	0.04765
		0.46094	0.1653	0.0545
		0.46144	0.164	0.0508
		0.46194	0.1619	0.01945
		0.46244	0.1595	0.0337
		0.46294	0.1566	0.06925
		0.46344	0.1537	0.0234
		0.46394	0.1511	0.0271
		0.46444	0.1487	0.03895
		0.46494	0.1461	0.006
		0.46544	0.144	0.01445
		0.46594	0.1416	0.01365
		0.46644	0.1403	0.03395
		0.46694	0.1408	0.0226
		0.46744	0.1424	0.006
		0.46794	0.1453	0.03
		0.46844	0.1487	0.0653
		0.46894	0.1524	0.02155
		0.46944	0.1564	0.05425
		0.46994	0.1601	0.0474
		0.47044	0.1645	0.0271
		0.47094	0.1677	0.0329
		0.47144	0.1717	0.03525
		0.47194	0.1746	0.02735
		0.47244	0.1769	0.0358
		0.47294	0.1782	0.02075
		0.47344	0.1788	0.03815
		0.47394	0.1775	0.02575
		0.47444	0.1767	0.0334
		0.47494	0.1743	0.0221
		0.47544	0.1717	0.0279
		0.47594	0.1682	0.03525
		0.47644	0.1645	0.0276
		0.47694	0.1587	0.0279
		0.47744	0.1527	0.0089
		0.47794	0.1464	0.0255
		0.47844	0.1382	0.01205
		0.47894	0.1303	0.00075
		0.47944	0.1221	0.045
		0.47994	0.1145	0.02445
		0.48044	0.1076	0.05925
		0.48094	0.1016	0.02575
		0.48144	0.0966	0.01785
		0.48194	0.0923	0.0595
		0.48244	0.0905	0.03185
		0.48294	0.0908	0.0105
		0.48344	0.0937	0.0342
		0.48394	0.0989	0.0579
		0.48444	0.1066	0.0521
		0.48494	0.1153	0.0242
		0.48544	0.1261	0.01945
		0.48594	0.1382	0.0131
		0.48644	0.1506	0.04105
		0.48694	0.1643	0.0263
		0.48744	0.1782	0.0271
		0.48794	0.1912	0.0139
		0.48844	0.2046	0.03475
		0.48894	0.2167	0.0276
		0.48944	0.2265	0.05635
		0.48994	0.2346	0.03815
		0.49044	0.2407	0.00505
		0.49094	0.2441	0.0118
		0.49144	0.2447	0.02395
		0.49194	0.242	0.006
		0.49244	0.2365	0.0337
		0.49294	0.2262	0.01285
		0.49344	0.213	0.02735
		0.49394	0.1956	0.03155
		0.49444	0.1753	0.0321
		0.49494	0.1514	0.035
		0.49544	0.225	0.0089
		0.49594	0.1976	0.06635
		0.49644	0.1691	0.02245
		0.49694	0.1842	0.03
		0.49744	0.2138	0.06635
		0.49794	0.212	0.0503
		0.49844	0.2339	0.0084
[truncated: 3 more rows]

## Sheet: Figure 2c
Figure 2c
		Time (s)	Current (μA)
	100Hz	-0.20035	0.01479
		-0.19985	0.01449
		-0.19935	0.01419
		-0.19885	0.0139
		-0.19835	0.01361
		-0.19785	0.01333
		-0.19735	0.01304
		-0.19685	0.01276
		-0.19635	0.01249
		-0.19585	0.01221
		-0.19535	0.01195
		-0.19485	0.01168
		-0.19435	0.01142
		-0.19385	0.01116
		-0.19335	0.0109
		-0.19285	0.01065
		-0.19235	0.0104
		-0.19185	0.01015
		-0.19135	0.00991
		-0.19085	0.00967
		-0.19035	0.00943
		-0.18985	0.0092
		-0.18935	0.00897
		-0.18885	0.00875
		-0.18835	0.00852
		-0.18785	0.0083
		-0.18735	0.00868
		-0.18685	0.00863
		-0.18635	0.00981
		-0.18585	0.00783
		-0.18535	0.00685
		-0.18485	0.00696
		-0.18435	0.00738
		-0.18385	0.00799
		-0.18335	0.00806
		-0.18285	0.00776
		-0.18235	0.00704
		-0.18185	0.00651
		-0.18135	0.00699
		-0.18085	0.00653
		-0.18035	0.00673
		-0.17985	0.00727
		-0.17935	0.00664
		-0.17885	0.00833
		-0.17835	0.00849
		-0.17785	0.00771
		-0.17735	0.00741
		-0.17685	0.00639
		-0.17635	0.00617
		-0.17585	0.00644
		-0.17535	0.00514
		-0.17485	0.00491
		-0.17435	0.00506
		-0.17385	0.00654
		-0.17335	0.00507
		-0.17285	0.00494
		-0.17235	0.00559
		-0.17185	0.00609
		-0.17135	0.00585
		-0.17085	0.00565
		-0.17035	0.0051
		-0.16985	0.00574
		-0.16935	0.00664
		-0.16885	0.00727
		-0.16835	0.00761
		-0.16785	0.00778
		-0.16735	0.0077
		-0.16685	0.00828
		-0.16635	0.00894
		-0.16585	0.00999
		-0.16535	0.01005
		-0.16485	0.00967
		-0.16435	0.0099
		-0.16385	0.00952
		-0.16335	0.0096
		-0.16285	0.00971
		-0.16235	0.00956
		-0.16185	0.01013
		-0.16135	0.01121
		-0.16085	0.01076
		-0.16035	0.01155
		-0.15985	0.01189
		-0.15935	0.0125
		-0.15885	0.01305
		-0.15835	0.01243
		-0.15785	0.01256
		-0.15735	0.01222
		-0.15685	0.01278
		-0.15635	0.01267
		-0.15585	0.01338
		-0.15535	0.01334
		-0.15485	0.01373
		-0.15435	0.01431
		-0.15385	0.01456
		-0.15335	0.01441
		-0.15285	0.01482
		-0.15235	0.01448
		-0.15185	0.01383
		-0.15135	0.01382
		-0.15085	0.01361
		-0.15035	0.01363
		-0.14985	0.01492
		-0.14935	0.01582
		-0.14885	0.01597
		-0.14835	0.01386
		-0.14785	0.01441
		-0.14735	0.0149
		-0.14685	0.01248
		-0.14635	0.01104
		-0.14585	0.01058
		-0.14535	0.00958
		-0.14485	0.00928
		-0.14435	0.0094
		-0.14385	0.00802
		-0.14335	0.00774
		-0.14285	0.00698
		-0.14235	0.00601
		-0.14185	0.00514
		-0.14135	0.0043
		-0.14085	0.00311
		-0.14035	0.002
		-0.13985	0.000692633
		-0.13935	-0.000295326
		-0.13885	-0.00126
		-0.13835	-0.00145
		-0.13785	-0.00132
		-0.13735	-0.00147
		-0.13685	-0.00267
		-0.13635	-0.00206
		-0.13585	-0.00122
		-0.13535	-0.00124
		-0.13485	-0.000568732
		-0.13435	-0.000315845
		-0.13385	0.000191873
		-0.13335	0.000230643
		-0.13285	0.000776928
		-0.13235	0.000985005
		-0.13185	0.00139
		-0.13135	0.0018
		-0.13085	0.00346
		-0.13035	0.0057
		-0.12985	0.00598
		-0.12935	0.00619
		-0.12885	0.00596
		-0.12835	0.00766
		-0.12785	0.00868
		-0.12735	0.00787
		-0.12685	0.00777
		-0.12635	0.00768
		-0.12585	0.00842
		-0.12535	0.00894
		-0.12485	0.00959
		-0.12435	0.01018
		-0.12385	0.00959
		-0.12335	0.00974
		-0.12285	0.01085
		-0.12235	0.01015
		-0.12185	0.00981
		-0.12135	0.01158
		-0.12085	0.0112
		-0.12035	0.01099
		-0.11985	0.01098
		-0.11935	0.01089
		-0.11885	0.01018
		-0.11835	0.01053
		-0.11785	0.00994
		-0.11735	0.00927
		-0.11685	0.00815
		-0.11635	0.00853
		-0.11585	0.00794
		-0.11535	0.00848
		-0.11485	0.00926
		-0.11435	0.00952
		-0.11385	0.00963
		-0.11335	0.01107
		-0.11285	0.01112
		-0.11235	0.01138
		-0.11185	0.0118
		-0.11135	0.01363
		-0.11085	0.01529
		-0.11035	0.01475
		-0.10985	0.01535
		-0.10935	0.01512
		-0.10885	0.0156
		-0.10835	0.0165
		-0.10785	0.01681
		-0.10735	0.01798
		-0.10685	0.01799
		-0.10635	0.01805
		-0.10585	0.01849
		-0.10535	0.01825
		-0.10485	0.0166
		-0.10435	0.01744
		-0.10385	0.01894
		-0.10335	0.01901
		-0.10285	0.01807
		-0.10235	0.01771
		-0.10185	0.01759
		-0.10135	0.01812
		-0.10085	0.01839
		-0.10035	0.01864
		-0.09985	0.01886
		-0.09935	0.0188
		-0.09885	0.01846
		-0.09835	0.01817
		-0.09785	0.01756
		-0.09735	0.01638
		-0.09685	0.01605
		-0.09635	0.01517
		-0.09585	0.01454
		-0.09535	0.01383
		-0.09485	0.01327
		-0.09435	0.01384
		-0.09385	0.01375
		-0.09335	0.01316
		-0.09285	0.01327
		-0.09235	0.01293
		-0.09185	0.01282
		-0.09135	0.01329
		-0.09085	0.01351
		-0.09035	0.01501
		-0.08985	0.01479
		-0.08935	0.0148
		-0.08885	0.01478
		-0.08835	0.01502
		-0.08785	0.01414
		-0.08735	0.01399
		-0.08685	0.01365
		-0.08635	0.01421
		-0.08585	0.01479
		-0.08535	0.01313
		-0.08485	0.01306
		-0.08435	0.01395
		-0.08385	0.01441
		-0.08335	0.01478
		-0.08285	0.01485
		-0.08235	0.01477
		-0.08185	0.01318
		-0.08135	0.01276
		-0.08085	0.01417
		-0.08035	0.01419
		-0.07985	0.01427
		-0.07935	0.01441
		-0.07885	0.01372
		-0.07835	0.01224
		-0.07785	0.01173
		-0.07735	0.01152
		-0.07685	0.01141
		-0.07635	0.01135
		-0.07585	0.01062
		-0.07535	0.01011
		-0.07485	0.00983
		-0.07435	0.00931
		-0.07385	0.00985
		-0.07335	0.00916
		-0.07285	0.01012
		-0.07235	0.00938
		-0.07185	0.00898
		-0.07135	0.00907
		-0.07085	0.00871
		-0.07035	0.00891
		-0.06985	0.00955
		-0.06935	0.00946
		-0.06885	0.00942
		-0.06835	0.01005
		-0.06785	0.0108
		-0.06735	0.01081
		-0.06685	0.01192
		-0.06635	0.01211
		-0.06585	0.01101
		-0.06535	0.01152
		-0.06485	0.01083
		-0.06435	0.01137
		-0.06385	0.01162
		-0.06335	0.01223
		-0.06285	0.01289
		-0.06235	0.0131
		-0.06185	0.01388
		-0.06135	0.01416
		-0.06085	0.01405
		-0.06035	0.01457
		-0.05985	0.0163
		-0.05935	0.01681
		-0.05885	0.01552
		-0.05835	0.01646
		-0.05785	0.01569
		-0.05735	0.01423
		-0.05685	0.01345
		-0.05635	0.01333
		-0.05585	0.01377
		-0.05535	0.01253
		-0.05485	0.01353
		-0.05435	0.01293
		-0.05385	0.01227
		-0.05335	0.01422
		-0.05285	0.01356
		-0.05235	0.01374
		-0.05185	0.01327
		-0.05135	0.01395
		-0.05085	0.01351
		-0.05035	0.01353
		-0.04985	0.01346
		-0.04935	0.01326
		-0.04885	0.0143
		-0.04835	0.01158
		-0.04785	0.01161
		-0.04735	0.00965
		-0.04685	0.00973
		-0.04635	0.00957
		-0.04585	0.00918
		-0.04535	0.00888
		-0.04485	0.00846
		-0.04435	0.00798
		-0.04385	0.00784
		-0.04335	0.0089
		-0.04285	0.00839
		-0.04235	0.00894
		-0.04185	0.00836
		-0.04135	0.00756
		-0.04085	0.00753
		-0.04035	0.00886
		-0.03985	0.00979
		-0.03935	0.01
		-0.03885	0.00953
		-0.03835	0.00818
		-0.03785	0.00815
		-0.03735	0.00771
		-0.03685	0.00772
		-0.03635	0.00766
		-0.03585	0.00794
		-0.03535	0.00864
		-0.03485	0.00822
		-0.03435	0.00751
		-0.03385	0.00707
		-0.03335	0.00767
		-0.03285	0.00657
		-0.03235	0.00672
		-0.03185	0.00684
		-0.03135	0.00759
		-0.03085	0.00853
		-0.03035	0.00888
		-0.02985	0.00925
		-0.02935	0.00889
		-0.02885	0.00901
		-0.02835	0.0102
		-0.02785	0.00796
		-0.02735	0.00893
		-0.02685	0.00868
		-0.02635	0.00952
		-0.02585	0.00837
		-0.02535	0.00846
		-0.02485	0.00864
		-0.02435	0.00929
		-0.02385	0.00983
		-0.02335	0.00847
		-0.02285	0.0095
		-0.02235	0.0096
		-0.02185	0.01071
		-0.02135	0.01035
		-0.02085	0.0109
		-0.02035	0.01127
		-0.01985	0.01274
		-0.01935	0.0134
		-0.01885	0.0137
		-0.01835	0.01563
		-0.01785	0.01493
		-0.01735	0.01513
		-0.01685	0.01432
		-0.01635	0.0151
		-0.01585	0.01479
		-0.01535	0.01434
		-0.01485	0.01383
		-0.01435	0.01286
		-0.01385	0.01197
		-0.01335	0.01207
		-0.01285	0.01268
		-0.01235	0.01129
		-0.01185	0.0101
		-0.01135	0.00828
		-0.01085	0.00737
		-0.01035	0.00515
		-0.00985	0.00263
		-0.00935	0.000438302
		-0.00885	-0.00246
		-0.00835	-0.00446
		-0.00785	-0.00595
		-0.00735	-0.00599
		-0.00685	-0.00477
		-0.00635	-0.00411
		-0.00585	-0.00239
		-0.00535	-0.000718165
		-0.00485	0.00232
		-0.00435	0.00618
		-0.00385	0.00991
		-0.00335	0.01588
		-0.00285	0.02255
		-0.00235	0.02983
		-0.00185	0.03793
		-0.00135	0.0489
		-0.0008513	0.06093
		-0.0003513	0.07298
		0.0001487	0.08526
		0.0006487	0.0985
		0.00115	0.11142
		0.00165	0.12516
		0.00215	0.14088
		0.00265	0.15522
		0.00315	0.17064
		0.00365	0.18612
		0.00415	0.20155
		0.00465	0.21684
		0.00515	0.23283
		0.00565	0.24662
		0.00615	0.2607
		0.00665	0.27558
		0.00715	0.2876
		0.00765	0.30101
		0.00815	0.313
		0.00865	0.32421
		0.00915	0.33236
		0.00965	0.33946
		0.01015	0.34655
		0.01065	0.3519
		0.01115	0.35661
		0.01165	0.35997
		0.01215	0.36281
		0.01265	0.3645
		0.01315	0.3659
		0.01365	0.36728
		0.01415	0.36875
		0.01465	0.36873
		0.01515	0.36951
		0.01565	0.37122
		0.01615	0.37321
		0.01665	0.37696
		0.01715	0.38157
		0.01765	0.38716
		0.01815	0.39298
		0.01865	0.39891
		0.01915	0.40668
		0.01965	0.41581
		0.02015	0.42607
		0.02065	0.43668
		0.02115	0.44883
		0.02165	0.46223
		0.02215	0.47471
		0.02265	0.48747
		0.02315	0.50119
		0.02365	0.51572
		0.02415	0.5284
		0.02465	0.54049
		0.02515	0.55344
		0.02565	0.56702
		0.02615	0.57987
		0.02665	0.59255
		0.02715	0.60359
		0.02765	0.61339
		0.02815	0.62354
		0.02865	0.63121
		0.02915	0.63783
		0.02965	0.64418
		0.03015	0.64881
		0.03065	0.65241
		0.03115	0.65692
		0.03165	0.66052
		0.03215	0.66172
		0.03265	0.6634
		0.03315	0.66298
		0.03365	0.66224
		0.03415	0.65992
		0.03465	0.65908
		0.03515	0.65907
		0.03565	0.65897
		0.03615	0.66029
		0.03665	0.66136
		0.03715	0.66271
		0.03765	0.66468
		0.03815	0.66777
		0.03865	0.67301
		0.03915	0.67887
		0.03965	0.68587
		0.04015	0.69464
		0.04065	0.70374
		0.04115	0.71376
		0.04165	0.72603
		0.04215	0.73756
		0.04265	0.7503
		0.04315	0.76365
		0.04365	0.77758
		0.04415	0.79082
		0.04465	0.80516
		0.04515	0.81842
		0.04565	0.83035
		0.04615	0.8423
		0.04665	0.85378
		0.04715	0.86418
		0.04765	0.87415
		0.04815	0.88355
		0.04865	0.89237
		0.04915	0.89894
		0.04965	0.90534
		0.05015	0.91022
		0.05065	0.91403
		0.05115	0.91651
		0.05165	0.91698
		0.05215	0.91724
		0.05265	0.91782
		0.05315	0.91714
		0.05365	0.91655
		0.05415	0.91604
		0.05465	0.91472
		0.05515	0.91543
		0.05565	0.917
		0.05615	0.91915
		0.05665	0.91903
		0.05715	0.91928
		0.05765	0.9217
		0.05815	0.92528
		0.05865	0.92986
		0.05915	0.9354
		0.05965	0.94256
		0.06015	0.94932
		0.06065	0.95883
		0.06115	0.96864
		0.06165	0.97838
		0.06215	0.98933
		0.06265	1.00041
		0.06315	1.01205
		0.06365	1.0241
		0.06415	1.03526
		0.06465	1.04649
		0.06515	1.05843
		0.06565	1.06904
		0.06615	1.08046
		0.06665	1.09116
		0.06715	1.09959
		0.06765	1.10834
		0.06815	1.11653
		0.06865	1.12258
		0.06915	1.12699
		0.06965	1.13221
		0.07015	1.1352
		0.07065	1.13623
		0.07115	1.13802
		0.07165	1.13858
		0.07215	1.13864
		0.07265	1.13806
		0.07315	1.13666
		0.07365	1.13438
		0.07415	1.13304
		0.07465	1.13184
		0.07515	1.13001
		0.07565	1.12839
		0.07615	1.12695
		0.07665	1.12615
		0.07715	1.12792
		0.07765	1.12965
		0.07815	1.13199
		0.07865	1.13637
		0.07915	1.14148
		0.07965	1.14826
		0.08015	1.15672
		0.08065	1.16446
		0.08115	1.17355
		0.08165	1.18246
		0.08215	1.19324
		0.08265	1.20489
		0.08315	1.21674
		0.08365	1.2285
		0.08415	1.23993
		0.08465	1.25151
		0.08515	1.263
		0.08565	1.2752
		0.08615	1.28515
		0.08665	1.29455
		0.08715	1.30473
		0.08765	1.312
		0.08815	1.31906
		0.08865	1.32499
		0.08915	1.32945
		0.08965	1.33371
		0.09015	1.33666
		0.09065	1.33799
		0.09115	1.33809
		0.09165	1.3382
		0.09215	1.33744
		0.09265	1.33603
		0.09315	1.33401
		0.09365	1.33243
		0.09415	1.33047
		0.09465	1.32869
		0.09515	1.32583
		0.09565	1.32274
		0.09615	1.32148
		0.09665	1.31948
		0.09715	1.31876
		0.09765	1.31997
		0.09815	1.32186
		0.09865	1.32463
		0.09915	1.32812
		0.09965	1.33341
		0.10015	1.33967
		0.10065	1.34694
		0.10115	1.35526
		0.10165	1.36397
		0.10215	1.3742
		0.10265	1.3841
		0.10315	1.39474
		0.10365	1.40618
		0.10415	1.41599
		0.10465	1.42639
		0.10515	1.43606
		0.10565	1.4463
		0.10615	1.45638
		0.10665	1.46479
		0.10715	1.47277
		0.10765	1.47963
		0.10815	1.48628
		0.10865	1.4917
		0.10915	1.49653
		0.10965	1.49948
		0.11015	1.50082
		0.11065	1.50222
		0.11115	1.50237
		0.11165	1.50219
		0.11215	1.50124
		0.11265	1.49805
		0.11315	1.49544
		0.11365	1.49287
		0.11415	1.48985
		0.11465	1.48663
		0.11515	1.48451
		0.11565	1.48278
		0.11615	1.48164
		0.11665	1.48079
		0.11715	1.48043
		0.11765	1.48068
		0.11815	1.48163
		0.11865	1.48393
		0.11915	1.48602
		0.11965	1.49087
		0.12015	1.49653
		0.12065	1.50356
		0.12115	1.51194
		0.12165	1.52159
		0.12215	1.53211
		0.12265	1.54402
		0.12315	1.55513
		0.12365	1.56616
		0.12415	1.57796
		0.12465	1.59023
		0.12515	1.60036
		0.12565	1.60991
		0.12615	1.6193
		0.12665	1.62906
		0.12715	1.63848
		0.12765	1.64518
		0.12815	1.65082
		0.12865	1.65503
		0.12915	1.65812
		0.12965	1.66198
		0.13015	1.66454
		0.13065	1.66537
		0.13115	1.66485
		0.13165	1.66302
		0.13215	1.66009
		0.13265	1.65681
		0.13315	1.6539
		0.13365	1.64969
		0.13415	1.64636
		0.13465	1.64279
		0.13515	1.63956
		0.13565	1.63663
		0.13615	1.63402
		0.13665	1.63228
		0.13715	1.63037
		0.13765	1.6293
		0.13815	1.62894
		0.13865	1.62941
		0.13915	1.63212
		0.13965	1.63562
		0.14015	1.6403
		0.14065	1.64437
		0.14115	1.65042
		0.14165	1.65698
		0.14215	1.66595
		0.14265	1.67496
		0.14315	1.68423
		0.14365	1.69382
		0.14415	1.70472
		0.14465	1.71486
		0.14515	1.7251
		0.14565	1.73451
		0.14615	1.74342
		0.14665	1.753
		0.14715	1.76058
		0.14765	1.7686
		0.14815	1.77548
		0.14865	1.78112
		0.14915	1.78555
		0.14965	1.78901
		0.15015	1.79204
		0.15065	1.79333
		0.15115	1.79427
		0.15165	1.79431
		0.15215	1.79147
		0.15265	1.78799
		0.15315	1.78504
		0.15365	1.78057
		0.15415	1.77659
		0.15465	1.77278
		0.15515	1.76584
		0.15565	1.75942
		0.15615	1.75238
		0.15665	1.74518
		0.15715	1.73737
		0.15765	1.7306
		0.15815	1.7221
		0.15865	1.71396
		0.15915	1.70715
		0.15965	1.6992
		0.16015	1.69129
		0.16065	1.68316
		0.16115	1.67589
		0.16165	1.66917
		0.16215	1.66322
		0.16265	1.65662
		0.16315	1.65017
		0.16365	1.64426
		0.16415	1.63969
		0.16465	1.63251
		0.16515	1.6262
		0.16565	1.61998
		0.16615	1.61503
		0.16665	1.61035
		0.16715	1.60403
		0.16765	1.59849
		0.16815	1.59219
		0.16865	1.58626
		0.16915	1.58095
		0.16965	1.57423
		0.17015	1.56889
		0.17065	1.56307
		0.17115	1.55781
		0.17165	1.5515
		0.17215	1.5449
		0.17265	1.53957
		0.17315	1.53414
		0.17365	1.52806
		0.17415	1.52329
		0.17465	1.51801
		0.17515	1.51261
		0.17565	1.5074
		0.17615	1.5031
		0.17665	1.49812
		0.17715	1.49427
		0.17765	1.49105
		0.17815	1.48673
		0.17865	1.48138
		0.17915	1.4769
		0.17965	1.47217
		0.18015	1.46709
		0.18065	1.46227
		0.18115	1.4569
		0.18165	1.45187
		0.18215	1.44728
		0.18265	1.44374
		0.18315	1.43884
		0.18365	1.43526
		0.18415	1.43102
		0.18465	1.42611
		0.18515	1.42145
		0.18565	1.41585
		0.18615	1.41132
		0.18665	1.40783
		0.18715	1.40323
		0.18765	1.39756
		0.18815	1.39247
		0.18865	1.38856
		0.18915	1.38515
		0.18965	1.37949
		0.19015	1.37569
		0.19065	1.37139
		0.19115	1.36694
		0.19165	1.3624
		0.19215	1.35723
		0.19265	1.354
		0.19315	1.34943
		0.19365	1.34576
		0.19415	1.34132
		0.19465	1.33701
		0.19515	1.33258
		0.19565	1.32938
		0.19615	1.32527
		0.19665	1.32068
		0.19715	1.31836
		0.19765	1.3148
		0.19815	1.31124
		0.19865	1.30743
		0.19915	1.30303
		0.19965	1.29865
		0.20015	1.29325
		0.20065	1.28929
		0.20115	1.28604
		0.20165	1.2821
		0.20215	1.27933
		0.20265	1.27529
		0.20315	1.27012
		0.20365	1.26488
		0.20415	1.26093
		0.20465	1.25704
		0.20515	1.25295
		0.20565	1.24794
		0.20615	1.24493
		0.20665	1.24034
		0.20715	1.237
		0.20765	1.23236
		0.20815	1.22749
		0.20865	1.22273
		0.20915	1.2178
		0.20965	1.21337
		0.21015	1.20798
		0.21065	1.20305
		0.21115	1.19933
		0.21165	1.19598
		0.21215	1.19189
		0.21265	1.18741
		0.21315	1.18326
		0.21365	1.17947
		0.21415	1.1748
		0.21465	1.17012
		0.21515	1.16695
		0.21565	1.16326
		0.21615	1.15823
		0.21665	1.15471
		0.21715	1.15183
		0.21765	1.14867
		0.21815	1.14505
		0.21865	1.1414
		0.21915	1.13692
		0.21965	1.1342
		0.22015	1.13124
		0.22065	1.12835
		0.22115	1.12458
		0.22165	1.12053
		0.22215	1.11842
		0.22265	1.11381
		0.22315	1.10965
		0.22365	1.10482
		0.22415	1.10013
		0.22465	1.09807
		0.22515	1.09382
		0.22565	1.09118
		0.22615	1.08866
		0.22665	1.08418
		0.22715	1.08217
		0.22765	1.07899
		0.22815	1.07482
		0.22865	1.0719
		0.22915	1.06969
		0.22965	1.06617
		0.23015	1.06262
		0.23065	1.05869
		0.23115	1.05592
		0.23165	1.05113
		0.23215	1.04788
		0.23265	1.04404
		0.23315	1.04034
		0.23365	1.03673
		0.23415	1.03341
		0.23465	1.02986
		0.23515	1.0259
		0.23565	1.02276
		0.23615	1.02033
		0.23665	1.01654
		0.23715	1.01276
		0.23765	1.00891
		0.23815	1.00605
		0.23865	1.00288
		0.23915	0.99968
		0.23965	0.99656
		0.24015	0.9935
		0.24065	0.98987
		0.24115	0.98745
		0.24165	0.98479
		0.24215	0.98311
		0.24265	0.97959
		0.24315	0.97561
		0.24365	0.97342
		0.24415	0.97071
		0.24465	0.96874
		0.24515	0.96486
		0.24565	0.96158
		0.24615	0.95949
		0.24665	0.95706
		0.24715	0.95375
		0.24765	0.94917
		0.24815	0.9461
		0.24865	0.94365
		0.24915	0.94149
		0.24965	0.93954
		0.25015	0.93604
		0.25065	0.93272
		0.25115	0.93008
		0.25165	0.92719
		0.25215	0.92648
		0.25265	0.923
		0.25315	0.92062
		0.25365	0.91776
		0.25415	0.9151
		0.25465	0.91133
		0.25515	0.90814
		0.25565	0.90405
		0.25615	0.9017
		0.25665	0.89804
		0.25715	0.89542
		0.25765	0.89273
		0.25815	0.88962
		0.25865	0.88775
		0.25915	0.88514
		0.25965	0.88139
		0.26015	0.87992
		0.26065	0.87681
		0.26115	0.87448
		0.26165	0.87181
		0.26215	0.86878
		0.26265	0.86531
		0.26315	0.86218
		0.26365	0.85838
		0.26415	0.8546
		0.26465	0.85227
		0.26515	0.84944
		0.26565	0.84729
		0.26615	0.84452
		0.26665	0.8412
		0.26715	0.83901
		0.26765	0.83421
		0.26815	0.83151
		0.26865	0.82996
		0.26915	0.82684
		0.26965	0.82475
		0.27015	0.82136
		0.27065	0.81959
		0.27115	0.81571
		0.27165	0.81278
		0.27215	0.80923
		0.27265	0.80685
		0.27315	0.80437
		0.27365	0.80097
		0.27415	0.79796
		0.27465	0.79492
		0.27515	0.79205
		0.27565	0.78897
		0.27615	0.78618
		0.27665	0.7834
		0.27715	0.78108
		0.27765	0.77805
		0.27815	0.77584
		0.27865	0.77233
		0.27915	0.76999
		0.27965	0.7657
		0.28015	0.76314
		0.28065	0.761
		0.28115	0.75939
		0.28165	0.75693
		0.28215	0.75513
		0.28265	0.7534
		0.28315	0.75158
		0.28365	0.74978
		0.28415	0.74685
		0.28465	0.74424
		0.28515	0.74331
		0.28565	0.73914
		0.28615	0.73693
		0.28665	0.73414
		0.28715	0.73117
		0.28765	0.72969
		0.28815	0.72781
		0.28865	0.72541
		0.28915	0.72387
		0.28965	0.72264
		0.29015	0.72041
		0.29065	0.71906
		0.29115	0.71671
		0.29165	0.71564
		0.29215	0.71248
		0.29265	0.70961
		0.29315	0.7089
		0.29365	0.70763
		0.29415	0.7057
		0.29465	0.70368
		0.29515	0.70059
		0.29565	0.69924
		0.29615	0.69693
		0.29665	0.6962
		0.29715	0.69424
		0.29765	0.69175
		0.29815	0.68976
		0.29865	0.68712
		0.29915	0.68522
		0.29965	0.68345
		0.30015	0.68188
		0.30065	0.67918
		0.30115	0.6765
		0.30165	0.67412
		0.30215	0.67205
		0.30265	0.6695
		0.30315	0.66583
		0.30365	0.66223
		0.30415	0.66003
		0.30465	0.65728
		0.30515	0.6556
		0.30565	0.65334
		0.30615	0.65046
		0.30665	0.64796
		0.30715	0.64558
		0.30765	0.6428
		0.30815	0.64021
		0.30865	0.63731
		0.30915	0.63531
		0.30965	0.63397
		0.31015	0.63173
		0.31065	0.62947
		0.31115	0.62892
		0.31165	0.62786
		0.31215	0.62693
		0.31265	0.62487
		0.31315	0.62259
		0.31365	0.62136
		0.31415	0.61972
		0.31465	0.61783
		0.31515	0.61464
		0.31565	0.61294
		0.31615	0.61077
		0.31665	0.60968
		0.31715	0.60772
		0.31765	0.6062
		0.31815	0.60529
		0.31865	0.60347
		0.31915	0.60265
		0.31965	0.60089
		0.32015	0.59939
		0.32065	0.5987
		0.32115	0.59838
		0.32165	0.59727
		0.32215	0.59534
		0.32265	0.59298
		0.32315	0.5917
		0.32365	0.59004
		0.32415	0.58872
		0.32465	0.58722
		0.32515	0.58543
		0.32565	0.58318
		0.32615	0.58051
		0.32665	0.57796
		0.32715	0.5757
		0.32765	0.57301
		0.32815	0.57043
		0.32865	0.5689
		0.32915	0.56789
		0.32965	0.56583
		0.33015	0.56367
		0.33065	0.56205
		0.33115	0.56026
		0.33165	0.55859
		0.33215	0.557
		0.33265	0.55566
		0.33315	0.55551
		0.33365	0.55452
		0.33415	0.55314
		0.33465	0.55139
		0.33515	0.54838
		0.33565	0.54638
		0.33615	0.54456
		0.33665	0.54147
		0.33715	0.53986
		0.33765	0.53688
		0.33815	0.53438
		0.33865	0.53239
		0.33915	0.53039
		0.33965	0.52839
		0.34015	0.52586
		0.34065	0.52575
		0.34115	0.52506
		0.34165	0.5247
		0.34215	0.52245
		0.34265	0.5201
		0.34315	0.51778
		0.34365	0.51595
		0.34415	0.51429
		0.34465	0.51254
		0.34515	0.51088
		0.34565	0.50916
		0.34615	0.50778
		0.34665	0.50505
		0.34715	0.50317
		0.34765	0.50138
		0.34815	0.49985
		0.34865	0.49845
		0.34915	0.49701
		0.34965	0.49479
		0.35015	0.49243
		0.35065	0.49056
		0.35115	0.48893
		0.35165	0.48746
		0.35215	0.48701
		0.35265	0.48512
		0.35315	0.48444
		0.35365	0.48379
		0.35415	0.48224
		0.35465	0.48039
		0.35515	0.47874
		0.35565	0.47853
		0.35615	0.47686
		0.35665	0.47454
		0.35715	0.4723
		0.35765	0.47204
		0.35815	0.46979
		0.35865	0.46607
		0.35915	0.46393
		0.35965	0.4616
		0.36015	0.46027
		0.36065	0.45894
		0.36115	0.45764
		0.36165	0.45533
		0.36215	0.45396
		0.36265	0.45241
		0.36315	0.45173
		0.36365	0.45025
		0.36415	0.44948
		0.36465	0.44763
		0.36515	0.44671
		0.36565	0.44723
		0.36615	0.44554
		0.36665	0.44301
		0.36715	0.43972
		0.36765	0.43797
		0.36815	0.43633
		0.36865	0.43585
		0.36915	0.43447
		0.36965	0.43288
		0.37015	0.43042
		0.37065	0.4278
		0.37115	0.42673
		0.37165	0.42508
		0.37215	0.42423
		0.37265	0.42236
		0.37315	0.42157
		0.37365	0.42049
		0.37415	0.41913
		0.37465	0.41805
		0.37515	0.41751
		0.37565	0.4173
		0.37615	0.41718
		0.37665	0.4161
		0.37715	0.41467
		0.37765	0.41284
		0.37815	0.41276
		0.37865	0.41188
		0.37915	0.4101
		0.37965	0.40955
		0.38015	0.40764
		0.38065	0.40713
		0.38115	0.40502
		0.38165	0.40422
		0.38215	0.404
		0.38265	0.40345
		0.38315	0.40122
		0.38365	0.39955
		0.38415	0.39884
		0.38465	0.39701
		0.38515	0.39673
		0.38565	0.3941
		0.38615	0.39259
		0.38665	0.39091
		0.38715	0.39063
		0.38765	0.39119
		0.38815	0.38931
		0.38865	0.387
		0.38915	0.38655
		0.38965	0.38564
		0.39015	0.38575
		0.39065	0.38464
		0.39115	0.38217
		0.39165	0.38056
		0.39215	0.38002
		0.39265	0.38003
		0.39315	0.3783
		0.39365	0.37722
		0.39415	0.376
		0.39465	0.37494
		0.39515	0.37365
		0.39565	0.37215
		0.39615	0.37198
		0.39665	0.37101
		0.39715	0.36954
		0.39765	0.36786
		0.39815	0.36757
		0.39865	0.36612
		0.39915	0.36565
		0.39965	0.36478
		0.40015	0.36295
		0.40065	0.36316
		0.40115	0.36182
		0.40165	0.3603
		0.40215	0.3582
		0.40265	0.35829
		0.40315	0.35681
		0.40365	0.35549
		0.40415	0.3539
		0.40465	0.35344
		0.40515	0.35123
		0.40565	0.35077
		0.40615	0.35021
		0.40665	0.34955
		0.40715	0.34712
		0.40765	0.34474
		0.40815	0.34313
		0.40865	0.34147
		0.40915	0.34102
		0.40965	0.33958
		0.41015	0.33856
		0.41065	0.33663
		0.41115	0.33714
		0.41165	0.33603
		0.41215	0.33505
		0.41265	0.33423
		0.41315	0.3321
		0.41365	0.3311
		0.41415	0.33076
		0.41465	0.33041
		0.41515	0.33076
		0.41565	0.32931
		0.41615	0.3287
		0.41665	0.32854
		0.41715	0.32769
		0.41765	0.32602
		0.41815	0.32477
		0.41865	0.32465
		0.41915	0.32331
		0.41965	0.32124
		0.42015	0.31943
		0.42065	0.31872
		0.42115	0.31824
		0.42165	0.31695
		0.42215	0.31569
		0.42265	0.31543
		0.42315	0.31348
		0.42365	0.31128
		0.42415	0.31088
		0.42465	0.31039
		0.42515	0.30962
		0.42565	0.30947
		0.42615	0.30718
		0.42665	0.30665
		0.42715	0.30559
		0.42765	0.3054
		0.42815	0.30261
		0.42865	0.30215
		0.42915	0.30066
		0.42965	0.29904
		0.43015	0.29766
		0.43065	0.29772
		0.43115	0.29766
		0.43165	0.2962
		0.43215	0.29349
		0.43265	0.29304
		0.43315	0.29328
		0.43365	0.29229
		0.43415	0.29134
		0.43465	0.29056
		0.43515	0.29032
		0.43565	0.2901
		0.43615	0.28985
		0.43665	0.28852
		0.43715	0.289
		0.43765	0.28825
		0.43815	0.28769
		0.43865	0.28727
		0.43915	0.28668
		0.43965	0.28696
		0.44015	0.28645
		0.44065	0.28567
		0.44115	0.28406
		0.44165	0.28253
		0.44215	0.28086
		0.44265	0.28137
		0.44315	0.28193
		0.44365	0.28063
		0.44415	0.28008
		0.44465	0.2789
		0.44515	0.27898
		0.44565	0.27928
		0.44615	0.27907
		0.44665	0.27697
		0.44715	0.27563
		0.44765	0.27414
		0.44815	0.27321
		0.44865	0.27414
		0.44915	0.27397
		0.44965	0.27375
		0.45015	0.27274
		0.45065	0.27201
		0.45115	0.27
		0.45165	0.26906
		0.45215	0.26786
		0.45265	0.26733
		0.45315	0.26629
		0.45365	0.26678
		0.45415	0.26585
		0.45465	0.26546
		0.45515	0.26417
		0.45565	0.26396
		0.45615	0.26248
		0.45665	0.26132
		0.45715	0.26004
		0.45765	0.25988
		0.45815	0.25921
		0.45865	0.2587
		0.45915	0.25883
		0.45965	0.25921
		0.46015	0.25852
		0.46065	0.25802
		0.46115	0.25774
		0.46165	0.25693
		0.46215	0.25708
		0.46265	0.25519
		0.46315	0.25485
		0.46365	0.25437
		0.46415	0.25369
		0.46465	0.25387
		0.46515	0.25229
		0.46565	0.25148
		0.46615	0.24985
		0.46665	0.24869
		0.46715	0.24837
		0.46765	0.2487
		0.46815	0.24778
		0.46865	0.24673
		0.46915	0.24582
		0.46965	0.24476
		0.47015	0.24452
		0.47065	0.24331
		0.47115	0.24168
		0.47165	0.23911
		0.47215	0.23868
		0.47265	0.23772
		0.47315	0.23699
		0.47365	0.23527
		0.47415	0.23373
		0.47465	0.23179
		0.47515	0.22958
		0.47565	0.22856
		0.47615	0.22656
		0.47665	0.22723
		0.47715	0.22706
		0.47765	0.22701
		0.47815	0.22496
		0.47865	0.22393
		0.47915	0.22305
		0.47965	0.22262
		0.48015	0.22181
		0.48065	0.22183
		0.48115	0.2203
		0.48165	0.22029
		0.48215	0.21965
		0.48265	0.2189
		0.48315	0.21898
		0.48365	0.21868
		0.48415	0.2183
		0.48465	0.21825
		0.48515	0.21778
		0.48565	0.21782
		0.48615	0.2179
		0.48665	0.21839
		0.48715	0.2189
		0.48765	0.21847
		0.48815	0.21835
		0.48865	0.21825
		0.48915	0.2179
		0.48965	0.21702
		0.49015	0.2157
		0.49065	0.21623
		0.49115	0.21585
		0.49165	0.2153
		0.49215	0.21546
		0.49265	0.21597
		0.49315	0.21508
		0.49365	0.21338
		0.49415	0.21123
		0.49465	0.21106
		0.49515	0.20923
		0.49565	0.20848
		0.49615	0.20789
		0.49665	0.20787
		0.49715	0.20597
		0.49765	0.20494
		0.49815	0.20364
		0.49865	0.20217
		0.49915	0.20101
		0.49965	0.19954
		0.50015	0.2001
		0.50065	0.20016
		0.50115	0.19907
		0.50165	0.19868
		0.50215	0.19725
		0.50265	0.19607
		0.50315	0.19484
		0.50365	0.19532
		0.50415	0.19445
		0.50465	0.19341
		0.50515	0.19263
		0.50565	0.19186
		0.50615	0.1916
		0.50665	0.19125
		0.50715	0.1893
		0.50765	0.18893
		0.50815	0.18913
		0.50865	0.18986
		0.50915	0.19006
		0.50965	0.18945
		0.51015	0.18875
		0.51065	0.18751
		0.51115	0.18829
		0.51165	0.18747
		0.51215	0.18639
		0.51265	0.18598
		0.51315	0.18552
		0.51365	0.18538
		0.51415	0.18452
		0.51465	0.18395
		0.51515	0.18528
		0.51565	0.18542
		0.51615	0.18432
		0.51665	0.184
		0.51715	0.18346
		0.51765	0.18261
		0.51815	0.18225
		0.51865	0.18109
		0.51915	0.18174
		0.51965	0.18184
		0.52015	0.18057
		0.52065	0.18029
		0.52115	0.1794
		0.52165	0.17864
		0.52215	0.17668
		0.52265	0.17694
		0.52315	0.17582
		0.52365	0.17598
		0.52415	0.17599
		0.52465	0.17509
		0.52515	0.17499
		0.52565	0.17398
		0.52615	0.17316
		0.52665	0.17258
		0.52715	0.17261
		0.52765	0.17238
		0.52815	0.17259
		0.52865	0.17231
		0.52915	0.17143
		0.52965	0.17267
		0.53015	0.17255
		0.53065	0.1728
		0.53115	0.17246
		0.53165	0.17274
		0.53215	0.17288
		0.53265	0.17427
		0.53315	0.17452
		0.53365	0.17425
		0.53415	0.17229
		0.53465	0.17199
		0.53515	0.17214
		0.53565	0.17262
		0.53615	0.17405
		0.53665	0.17301
		0.53715	0.1723
		0.53765	0.17178
		0.53815	0.1725
		0.53865	0.17177
		0.53915	0.17266
		0.53965	0.17293
		0.54015	0.17232
		0.54065	0.17079
		0.54115	0.16941
		0.54165	0.16873
		0.54215	0.16751
		0.54265	0.16651
		0.54315	0.16556
		0.54365	0.16249
		0.54415	0.16071
		0.54465	0.15953
		0.54515	0.15814
		0.54565	0.15719
		0.54615	0.15744
		0.54665	0.15674
		0.54715	0.15626
		0.54765	0.15606
		0.54815	0.15569
		0.54865	0.15633
		0.54915	0.15524
		0.54965	0.15438
		0.55015	0.15378
		0.55065	0.15273
		0.55115	0.15174
		0.55165	0.151
		0.55215	0.1506
		0.55265	0.15101
		0.55315	0.15098
		0.55365	0.1511
		0.55415	0.15187
		0.55465	0.15219
		0.55515	0.15135
		0.55565	0.15186
		0.55615	0.15119
		0.55665	0.15125
		0.55715	0.15086
		0.55765	0.15151
		0.55815	0.15074
		0.55865	0.14974
		0.55915	0.14959
		0.55965	0.14982
		0.56015	0.14925
		0.56065	0.14877
		0.56115	0.14837
		0.56165	0.14708
		0.56215	0.1461
		0.56265	0.14665
		0.56315	0.14702
		0.56365	0.14662
		0.56415	0.14618
		0.56465	0.14628
		0.56515	0.14593
		0.56565	0.14583
		0.56615	0.14393
		0.56665	0.14337
		0.56715	0.14328
		0.56765	0.14228
		0.56815	0.14112
		0.56865	0.14045
		0.56915	0.14163
		0.56965	0.14275
		0.57015	0.1413
		0.57065	0.14156
		0.57115	0.14176
		0.57165	0.14023
		0.57215	0.13927
		0.57265	0.13846
		0.57315	0.13757
		0.57365	0.13776
		0.57415	0.13594
		0.57465	0.1341
		0.57515	0.1335
		0.57565	0.13278
		0.57615	0.13182
		0.57665	0.13111
		0.57715	0.13042
		0.57765	0.12944
		0.57815	0.12825
		0.57865	0.12883
		0.57915	0.12879
		0.57965	0.12712
		0.58015	0.12769
		0.58065	0.1274
		0.58115	0.12709
		0.58165	0.12717
		0.58215	0.12719
		0.58265	0.12684
		0.58315	0.12617
		0.58365	0.12589
		0.58415	0.12536
		0.58465	0.12493
		0.58515	0.12404
		0.58565	0.12373
		0.58615	0.1236
		0.58665	0.12359
		0.58715	0.12463
		0.58765	0.12578
		0.58815	0.12737
		0.58865	0.12861
		0.58915	0.12916
		0.58965	0.13066
		0.59015	0.13053
		0.59065	0.13047
		0.59115	0.12947
		0.59165	0.13066
		0.59215	0.13008
		0.59265	0.12837
		0.59315	0.12829
		0.59365	0.12811
		0.59415	0.1288
		0.59465	0.12711
		0.59515	0.12534
		0.59565	0.12503
		0.59615	0.12485
		0.59665	0.12386
		0.59715	0.12406
		0.59765	0.12371
		0.59815	0.12403
		0.59865	0.12195
		0.59915	0.1209
		0.59965	0.12029
		0.60015	0.11964
		0.60065	0.11877
		0.60115	0.11851
		0.60165	0.11751
		0.60215	0.11717
		0.60265	0.11726
		0.60315	0.11788
		0.60365	0.11712
		0.60415	0.11366
		0.60465	0.11159
		0.60515	0.1109
		0.60565	0.11004
		0.60615	0.10981
		0.60665	0.1083
		0.60715	0.10787
		0.60765	0.10615
		0.60815	0.10448
		0.60865	0.10299
		0.60915	0.10216
		0.60965	0.10143
		0.61015	0.10108
		0.61065	0.1019
		0.61115	0.10263
		0.61165	0.10242
		0.61215	0.10212
		0.61265	0.10086
		0.61315	0.10073
		0.61365	0.09968
		0.61415	0.09967
		0.61465	0.09927
		0.61515	0.0987
		0.61565	0.09755
		0.61615	0.09665
		0.61665	0.09639
		0.61715	0.09601
		0.61765	0.09649
		0.61815	0.0971
		0.61865	0.09712
		0.61915	0.09626
		0.61965	0.0956
		0.62015	0.09615
		0.62065	0.09714
		0.62115	0.09814
		0.62165	0.09711
		0.62215	0.09695
		0.62265	0.0952
		0.62315	0.09497
		0.62365	0.09402
		0.62415	0.09576
		0.62465	0.09477
		0.62515	0.09396
		0.62565	0.09441
		0.62615	0.0933
		0.62665	0.09209
		0.62715	0.09167
		0.62765	0.09101
		0.62815	0.08919
		0.62865	0.08781
		0.62915	0.08682
		0.62965	0.08779
		0.63015	0.08808
		0.63065	0.08859
		0.63115	0.0876
		0.63165	0.08633
		0.63215	0.08534
		0.63265	0.08388
		0.63315	0.08454
		0.63365	0.08504
		0.63415	0.08464
		0.63465	0.0841
		0.63515	0.0844
		0.63565	0.084
		0.63615	0.08284
		0.63665	0.08208
		0.63715	0.08154
		0.63765	0.08162
		0.63815	0.08266
		0.63865	0.08252
		0.63915	0.08252
		0.63965	0.08204
		0.64015	0.08254
		0.64065	0.08273
		0.64115	0.08244
		0.64165	0.08176
		0.64215	0.08206
		0.64265	0.08151
		0.64315	0.08092
		0.64365	0.08054
		0.64415	0.07973
		0.64465	0.08106
		0.64515	0.08109
		0.64565	0.08077
		0.64615	0.08156
		0.64665	0.08042
		0.64715	0.08034
		0.64765	0.08014
		0.64815	0.08166
		0.64865	0.08157
		0.64915	0.08201
		0.64965	0.08098
		0.65015	0.08001
		0.65065	0.07942
		0.65115	0.07859
		0.65165	0.07867
		0.65215	0.07939
		0.65265	0.07901
		0.65315	0.07785
		0.65365	0.07788
		0.65415	0.07723
		0.65465	0.07669
		0.65515	0.07652
		0.65565	0.07607
		0.65615	0.07632
		0.65665	0.07651
		0.65715	0.07516
		0.65765	0.07526
		0.65815	0.07494
		0.65865	0.07345
		0.65915	0.0731
		0.65965	0.07302
		0.66015	0.07275
		0.66065	0.07212
		0.66115	0.07148
		0.66165	0.0713
		0.66215	0.07037
		0.66265	0.07134
		0.66315	0.07126
		0.66365	0.07116
		0.66415	0.07103
		0.66465	0.07215
		0.66515	0.07255
		0.66565	0.07272
		0.66615	0.07105
		0.66665	0.0714
		0.66715	0.0714
		0.66765	0.07187
		0.66815	0.07157
		0.66865	0.07096
		0.66915	0.0706
		0.66965	0.07201
		0.67015	0.07279
		0.67065	0.07336
		0.67115	0.07284
		0.67165	0.07244
		0.67215	0.0727
		0.67265	0.07211
		0.67315	0.07111
		0.67365	0.06947
		0.67415	0.06911
		0.67465	0.06847
		0.67515	0.06803
		0.67565	0.06802
		0.67615	0.06858
		0.67665	0.06924
		0.67715	0.06928
		0.67765	0.06799
		0.67815	0.06686
		0.67865	0.06735
		0.67915	0.06682
		0.67965	0.06656
		0.68015	0.06581
		0.68065	0.06487
		0.68115	0.06378
		0.68165	0.06157
		0.68215	0.06053
		0.68265	0.06059
		0.68315	0.06028
		0.68365	0.05938
		0.68415	0.05955
		0.68465	0.05926
		0.68515	0.05865
		0.68565	0.05916
		0.68615	0.05907
		0.68665	0.05996
		0.68715	0.06123
		0.68765	0.06253
		0.68815	0.06292
		0.68865	0.06262
		0.68915	0.06226
		0.68965	0.06359
		0.69015	0.06248
		0.69065	0.06247
		0.69115	0.06069
		0.69165	0.06183
		0.69215	0.06057
		0.69265	0.06051
		0.69315	0.0598
		0.69365	0.06017
		0.69415	0.06083
		0.69465	0.0626
		0.69515	0.06326
		0.69565	0.06211
		0.69615	0.06203
		0.69665	0.06252
		0.69715	0.06202
		0.69765	0.062
		0.69815	0.06245
		0.69865	0.06363
		0.69915	0.06434
		0.69965	0.06526
		0.70015	0.06463
		0.70065	0.06435
		0.70115	0.06425
		0.70165	0.06409
		0.70215	0.06411
		0.70265	0.06393
		0.70315	0.06361
		0.70365	0.06482
		0.70415	0.06385
		0.70465	0.06352
		0.70515	0.06236
		0.70565	0.06286
		0.70615	0.06279
		0.70665	0.06334
		0.70715	0.0634
		0.70765	0.06215
		0.70815	0.06152
		0.70865	0.0618
		0.70915	0.06284
		0.70965	0.06335
		0.71015	0.06363
		0.71065	0.06411
		0.71115	0.06325
		0.71165	0.06323
		0.71215	0.06246
		0.71265	0.06149
		0.71315	0.0606
		0.71365	0.05923
		0.71415	0.0584
		0.71465	0.05776
		0.71515	0.05652
		0.71565	0.05621
		0.71615	0.05457
		0.71665	0.05451
		0.71715	0.05377
		0.71765	0.05371
		0.71815	0.05297
		0.71865	0.05212
		0.71915	0.05155
		0.71965	0.05133
		0.72015	0.05015
		0.72065	0.0489
		0.72115	0.049
		0.72165	0.0482
		0.72215	0.04847
		0.72265	0.049
		0.72315	0.04791
		0.72365	0.04707
		0.72415	0.04681
		0.72465	0.04752
		0.72515	0.04721
		0.72565	0.04784
		0.72615	0.04824
		0.72665	0.0495
		0.72715	0.05043
		0.72765	0.05016
		0.72815	0.05042
		0.72865	0.05057
		0.72915	0.04976
		0.72965	0.05104
		0.73015	0.05083
		0.73065	0.05131
		0.73115	0.05035
		0.73165	0.05024
		0.73215	0.04984
		0.73265	0.05049
		0.73315	0.0503
		0.73365	0.05098
		0.73415	0.05096
		0.73465	0.04979
		0.73515	0.0496
		0.73565	0.04959
		0.73615	0.04913
		0.73665	0.04958
		0.73715	0.05024
		0.73765	0.05026
		0.73815	0.05009
		0.73865	0.04995
		0.73915	0.04932
		0.73965	0.05002
		0.74015	0.05043
		0.74065	0.04978
		0.74115	0.04953
		0.74165	0.05018
		0.74215	0.04966
		0.74265	0.04849
		0.74315	0.04707
		0.74365	0.04707
		0.74415	0.04656
		0.74465	0.04602
		0.74515	0.04615
		0.74565	0.04658
		0.74615	0.04784
		0.74665	0.04749
		0.74715	0.0479
		0.74765	0.04754
		0.74815	0.0466
		0.74865	0.04769
		0.74915	0.04811
		0.74965	0.04792
		0.75015	0.04704
		0.75065	0.04743
		0.75115	0.04653
		0.75165	0.04713
		0.75215	0.04678
		0.75265	0.04641
		0.75315	0.04617
		0.75365	0.04648
		0.75415	0.04671
		0.75465	0.04665
		0.75515	0.04503
		0.75565	0.04462
		0.75615	0.04418
		0.75665	0.04363
		0.75715	0.04372
		0.75765	0.04383
		0.75815	0.04319
		0.75865	0.04417
		0.75915	0.0453
		0.75965	0.04536
		0.76015	0.04608
		0.76065	0.04652
		0.76115	0.04665
		0.76165	0.0468
		0.76215	0.04811
		0.76265	0.04776
		0.76315	0.04817
		0.76365	0.04785
		0.76415	0.04825
		0.76465	0.0484
		0.76515	0.0481
		0.76565	0.04808
		0.76615	0.04782
		0.76665	0.04746
		0.76715	0.0462
		0.76765	0.04602
		0.76815	0.04478
		0.76865	0.04549
		0.76915	0.04611
		0.76965	0.04698
		0.77015	0.04724
		0.77065	0.04724
		0.77115	0.04708
		0.77165	0.0456
		0.77215	0.0454
		0.77265	0.0443
		0.77315	0.04558
		0.77365	0.04509
		0.77415	0.04437
		0.77465	0.04418
		0.77515	0.04413
		0.77565	0.04483
		0.77615	0.04405
		0.77665	0.04433
		0.77715	0.0436
		0.77765	0.04433
		0.77815	0.04399
		0.77865	0.04365
		0.77915	0.04204
		0.77965	0.0412
		0.78015	0.04132
		0.78065	0.04107
		0.78115	0.04077
		0.78165	0.03988
		0.78215	0.04043
		0.78265	0.03977
		0.78315	0.03931
		0.78365	0.0397
		0.78415	0.04054
		0.78465	0.03943
		0.78515	0.03913
		0.78565	0.03922
		0.78615	0.0398
		0.78665	0.04018
		0.78715	0.04002
		0.78765	0.04001
		0.78815	0.04
		0.78865	0.03999
		0.78915	0.03998
		0.78965	0.03997
		0.79015	0.03996
		0.79065	0.03995
		0.79115	0.03995
		0.79165	0.03994
		0.79215	0.03993
		0.79265	0.03992
		0.79315	0.03991
		0.79365	0.0399
		0.79415	0.03989
		0.79465	0.03988
		0.79515	0.03987
		0.79565	0.03986
		0.79615	0.03985
		0.79665	0.03984
		0.79715	0.03983
		0.79765	0.03982
		0.79815	0.0398
[truncated: 4,007 more rows]

## Sheet: Figure 2d
Figure 2d
		Time (s)	Pulse （V）	Current (μA)
	Pluse test	-3.0081	-0.19897	0.00333
		-3.0069	-0.1909	0.00064
		-3.0056	-0.19366	-0.00015
		-3.0044	-0.17022	0.00117
		-3.0031	-0.17672	-0.00442
		-3.0019	-0.15879	0.00617
		-3.0006	-0.16884	-0.00141
		-2.9994	-0.20193	-0.00052
		-2.9981	-0.21059	0.00212
		-2.9969	-0.19227	0.0028
		-2.9956	-0.2037	0.00032
		-2.9944	-0.18715	-0.0031
		-2.9931	-0.16766	-0.00268
		-2.9919	-0.22281	-0.00242
		-2.9906	-0.22281	0.00291
		-2.9894	-0.17002	0.00054
		-2.9881	-0.20744	-0.00057
		-2.9869	-0.17357	0.00159
		-2.9856	-0.20015	-0.00221
		-2.9844	-0.19858	0.00254
		-2.9831	-0.18912	-0.00152
		-2.9819	-0.19306	-0.00458
		-2.9806	-0.16884	0.01018
		-2.9794	-0.15269	-0.00068
		-2.9781	-0.16982	0.0028
		-2.9769	-0.17494	0.00301
		-2.9756	-0.21926	0.00085
		-2.9744	-0.17317	0.00164
		-2.9731	-0.22556	0.00043
		-2.9719	-0.12472	-0.00595
		-2.9706	-0.19563	0.00718
		-2.9694	-0.20154	-0.0002
		-2.9681	-0.20075	0.00665
		-2.9669	-0.14009	0.00154
		-2.9656	-0.1903	-4e-05
		-2.9644	-0.16057	0.00338
		-2.9631	-0.1842	-0.00252
		-2.9619	-0.20035	-0.00047
		-2.9606	-0.1716	0.00296
		-2.9594	-0.20803	0.00085
		-2.9581	-0.21039	6e-05
		-2.9569	-0.19818	0.00138
		-2.9556	-0.17278	-0.00073
		-2.9544	-0.14284	-0.00305
		-2.9531	-0.19287	0.0027
		-2.9519	-0.18637	-0.00052
		-2.9506	-0.12709	0.00285
		-2.9494	-0.20784	0.0008
		-2.9481	-0.19149	0.0027
		-2.9469	-0.20212	0.00992
		-2.9456	-0.16194	0.00575
		-2.9444	-0.18184	-0.00516
		-2.9431	-0.18597	0.00111
		-2.9419	-0.19523	0.00233
		-2.9406	-0.19838	-0.00184
		-2.9394	-0.19385	0.00754
		-2.9381	-0.13063	0.00638
		-2.9369	-0.20626	0.00407
		-2.9356	-0.16706	0.00117
		-2.9344	-0.19878	0.00101
		-2.9331	-0.2039	-0.00205
		-2.9319	-0.18105	-0.00674
		-2.9306	-0.17199	-0.0001
		-2.9294	-0.15821	-0.00152
		-2.9281	-0.18715	0.00491
		-2.9269	-0.19563	0.00059
		-2.9256	-0.21118	-0.00199
		-2.9244	-0.21079	-0.00026
		-2.9231	-0.1517	0.00486
		-2.9219	-0.19129	-0.00669
		-2.9206	-0.19109	0.00101
		-2.9194	-0.20015	0.0018
		-2.9181	-0.15269	0.00064
		-2.9169	-0.2033	-0.01053
		-2.9156	-0.16312	-0.00136
		-2.9144	-0.19306	0.00349
		-2.9131	-0.197	-0.0012
		-2.9119	-0.17218	0.00217
		-2.9106	-0.18381	0.00111
		-2.9094	-0.21414	-0.00036
		-2.9081	-0.15919	0.00164
		-2.9069	-0.17081	-0.00078
		-2.9056	-0.17809	-0.00347
		-2.9044	-0.15603	-0.00574
		-2.9031	-0.1649	-0.00068
		-2.9019	-0.17672	-0.0021
		-2.9006	-0.13851	-0.003
		-2.8994	-0.17554	0.00881
		-2.8981	-0.2035	0.00596
		-2.8969	-0.17672	0.0038
		-2.8956	-0.19129	-0.0001
		-2.8944	-0.15151	0.00011
		-2.8931	-0.19641	0.00085
		-2.8919	-0.16057	-0.00115
		-2.8906	-0.17534	0.00148
		-2.8894	-0.19739	0.00591
		-2.8881	-0.19818	-0.00632
		-2.8869	-0.18578	0.00011
		-2.8856	-0.16727	0.00765
		-2.8844	-0.19051	0.00043
		-2.8831	-0.19346	0.00317
		-2.8819	-0.18715	0.00217
		-2.8806	-0.1779	0.0047
		-2.8794	-0.17927	-0.00073
		-2.8781	-0.20744	0.0018
		-2.8769	-0.17809	-0.00263
		-2.8756	-0.18381	0.00154
		-2.8744	-0.19208	0.00328
		-2.8731	-0.19445	0.00038
		-2.8719	-0.15879	-0.00073
		-2.8706	-0.16431	0.00459
		-2.8694	-0.19227	-0.00178
		-2.8681	-0.16215	-0.00178
		-2.8669	-0.14894	-0.00084
		-2.8656	-0.18715	-0.00078
		-2.8644	-0.19011	0.00428
		-2.8631	-0.1519	0.00059
		-2.8619	-0.20193	0.00038
		-2.8606	-0.19779	-0.00057
		-2.8594	-0.17849	0.00359
		-2.8581	-0.18991	0.00638
		-2.8569	-0.18342	0.00333
		-2.8556	-0.19563	0.00043
		-2.8544	-0.19346	0.00275
		-2.8531	-0.16037	0.00032
		-2.8519	-0.18755	0.00169
		-2.8506	-0.17514	0.00101
		-2.8494	-0.2299	-0.00437
		-2.8481	-0.1909	0.0018
		-2.8469	-0.16766	0.0037
		-2.8456	-0.19621	0.00169
		-2.8444	-0.17967	-0.00047
		-2.8431	-0.14934	0.00048
		-2.8419	-0.16706	0.00185
		-2.8406	-0.17987	-0.00089
		-2.8394	-0.20882	-0.00068
		-2.8381	-0.17396	0.00285
		-2.8369	-0.1521	0.00059
		-2.8356	-0.19621	0.00333
		-2.8344	-0.20508	0.00127
		-2.8331	-0.19957	0.00354
		-2.8319	-0.17612	0.00048
		-2.8306	-0.16175	-0.00257
		-2.8294	-0.20882	-0.00384
		-2.8281	-0.15249	-0.00089
		-2.8269	-0.15249	0.00122
		-2.8256	-0.19405	0.0018
		-2.8244	-0.2037	0.00048
		-2.8231	-0.17711	0.00227
		-2.8219	-0.18539	-0.00236
		-2.8206	-0.19641	0.00154
		-2.8194	-0.21178	-0.00078
		-2.8181	-0.19602	0.00918
		-2.8169	-0.1783	0.00101
		-2.8156	-0.19542	0.00117
		-2.8144	-0.15367	0.00238
		-2.8131	-0.17061	0.00191
		-2.8119	-0.17612	0.00143
		-2.8106	-0.197	0.00159
		-2.8094	-0.19878	-0.00184
		-2.8081	-0.2039	-0.00047
		-2.8069	-0.17278	0.00206
		-2.8056	-0.1714	0.00306
		-2.8044	-0.18597	0.00233
		-2.8031	-0.1909	-0.00084
		-2.8019	-0.20961	-0.00068
		-2.8006	-0.2035	0.00096
		-2.7994	-0.21631	-0.0001
		-2.7981	-0.15781	-0.00221
		-2.7969	-0.18066	0.00043
		-2.7956	-0.184	-0.00152
		-2.7944	-0.20961	-0.00199
		-2.7931	-0.20645	-0.00521
		-2.7919	-0.18893	0.00243
		-2.7906	-0.21887	0.00064
		-2.7894	-0.17239	-0.00052
		-2.7881	-0.14107	0.00138
		-2.7869	-0.19267	-0.00057
		-2.7856	-0.18243	0.00233
		-2.7844	-0.17002	0.00022
		-2.7831	-0.15091	0.00317
		-2.7819	-0.18145	0.00043
		-2.7806	-0.18145	0.00032
		-2.7794	-0.17731	0.00154
		-2.7781	-0.19681	0.00138
		-2.7769	-0.15722	0.0009
		-2.7756	-0.20606	0.00654
		-2.7744	-0.16766	0.00054
		-2.7731	-0.19011	-0.00679
		-2.7719	-0.19326	0.00133
		-2.7706	-0.21828	-0.00041
		-2.7694	-0.1523	0.00249
		-2.7681	-0.15742	-0.00052
		-2.7669	-0.18991	0.0066
		-2.7656	-0.1972	0.00017
		-2.7644	-0.17573	0.00085
		-2.7631	-0.13969	-0.0011
		-2.7619	-0.17869	0.00997
		-2.7606	-0.18932	6e-05
		-2.7594	-0.197	0.00106
		-2.7581	-0.20784	0.00296
		-2.7569	-0.20173	0.00343
		-2.7556	-0.17357	0.00069
		-2.7544	-0.19149	-0.0002
		-2.7531	-0.18381	-0.00763
		-2.7519	-0.21236	0.00375
		-2.7506	-0.14264	-0.0002
		-2.7494	-0.19405	0.00501
		-2.7481	-0.20823	0.00944
		-2.7469	-0.15919	0.00027
		-2.7456	-0.17199	-0.00563
		-2.7444	-0.16509	-0.00168
		-2.7431	-0.19917	0.00032
		-2.7419	-0.1586	0.00111
		-2.7406	-0.17809	0.00533
		-2.7394	-0.1712	-0.00152
		-2.7381	-0.2035	-0.00242
		-2.7369	-0.20173	0.00048
		-2.7356	-0.14718	0.00032
		-2.7344	-0.18479	-0.00084
		-2.7331	-0.16215	0.00154
		-2.7319	-0.20567	-0.00078
		-2.7306	-0.18145	0.00781
		-2.7294	-0.14737	-0.00252
		-2.7281	-0.19957	-0.00041
		-2.7269	-0.17652	0.00233
		-2.7256	-0.2037	0.00612
		-2.7244	-0.14343	0.00143
		-2.7231	-0.16766	0.00317
		-2.7219	-0.15033	0.00069
		-2.7206	-0.17593	-0.0001
		-2.7194	-0.15288	-0.00215
		-2.7181	-0.15033	0.00465
		-2.7169	-0.18085	0.0008
		-2.7156	-0.22793	-0.0021
		-2.7144	-0.14875	0.00059
		-2.7131	-0.19405	-0.00358
		-2.7119	-0.13812	0.00264
		-2.7106	-0.17573	-0.00036
		-2.7094	-0.19917	-0.00184
		-2.7081	-0.19149	0.00675
		-2.7069	-0.22931	-0.00458
		-2.7056	-0.17436	-0.00047
		-2.7044	-0.21986	0.0028
		-2.7031	-0.19169	0.00185
		-2.7019	-0.1976	0.00075
		-2.7006	-0.18124	0.00032
		-2.6994	-0.16608	0.01076
		-2.6981	-0.13634	-0.00231
		-2.6969	-0.20448	-0.00131
		-2.6956	-0.1907	1e-05
		-2.6944	-0.16727	0.00111
		-2.6931	-0.16372	-0.00231
		-2.6919	-0.1972	0.00749
		-2.6906	-0.18854	0.00328
		-2.6894	-0.15072	0.00201
		-2.6881	-0.16648	-0.00131
		-2.6869	-0.18282	-0.00115
		-2.6856	-0.2169	0.00222
		-2.6844	-0.20842	0.00559
		-2.6831	-0.15958	0.00022
		-2.6819	-0.19878	-0.00563
		-2.6806	-0.22241	0.00233
		-2.6794	-0.19739	0.0018
		-2.6781	-0.18145	0.0018
		-2.6769	-0.21354	0.00364
		-2.6756	-0.17888	0.00122
		-2.6744	-0.18302	-0.00294
		-2.6731	-0.1521	-0.00163
		-2.6719	-0.14028	0.00011
		-2.6706	-0.1586	-0.00226
		-2.6694	-0.16845	0.00264
		-2.6681	-0.184	-0.00073
		-2.6669	-0.20882	0.00191
		-2.6656	-0.13122	-0.00078
		-2.6644	-0.14875	0.00238
		-2.6631	-0.18814	0.00143
		-2.6619	-0.17809	0.00048
		-2.6606	-0.14855	0.00259
		-2.6594	-0.21474	-0.00031
		-2.6581	-0.1976	0.00022
		-2.6569	-0.17967	0.00264
		-2.6556	-0.18321	-0.00199
		-2.6544	-0.19779	0.00164
		-2.6531	-0.197	-0.00136
		-2.6519	-0.18814	0.00354
		-2.6506	-0.20075	-0.00099
		-2.6494	-0.16136	-0.0012
		-2.6481	-0.21474	0.00349
		-2.6469	-0.20626	0.00022
		-2.6456	-0.21414	-0.00062
		-2.6444	-0.18085	-4e-05
		-2.6431	-0.18991	-0.00358
		-2.6419	-0.16254	-0.00157
		-2.6406	-0.20075	-0.00036
		-2.6394	-0.16588	0.00586
		-2.6381	-0.20469	0.00386
		-2.6369	-0.15643	0.00201
		-2.6356	-0.17908	-0.00437
		-2.6344	-0.18145	-0.00141
		-2.6331	-0.16273	-0.00126
		-2.6319	-0.21315	-0.00305
		-2.6306	-0.197	-0.00284
		-2.6294	-0.16746	0.00296
		-2.6281	-0.16411	0.00328
		-2.6269	-0.15427	-0.00094
		-2.6256	-0.16391	0.00069
		-2.6244	-0.15958	0.00164
		-2.6231	-0.21926	0.00322
		-2.6219	-0.1779	0.0028
		-2.6206	-0.19641	0.00217
		-2.6194	-0.20133	0.00059
		-2.6181	-0.21039	-0.00036
		-2.6169	-0.21335	0.00075
		-2.6156	-0.21453	-0.00215
		-2.6144	-0.15387	0.00728
		-2.6131	-0.15091	0.00317
		-2.6119	-0.19424	0.0018
		-2.6106	-0.18518	0.00675
		-2.6094	-0.19169	0.00528
		-2.6081	-0.17455	-0.00062
		-2.6069	-0.15525	0.0008
		-2.6056	-0.2033	0.00254
		-2.6044	-0.19563	0.00243
		-2.6031	-0.16096	-0.00205
		-2.6019	-0.17967	0.00122
		-2.6006	-0.20133	0.00428
		-2.5994	-0.158	0.00602
		-2.5981	-0.19208	0.00259
		-2.5969	-0.17967	-0.00068
		-2.5956	-0.17948	0.00254
		-2.5944	-0.18893	0.00649
		-2.5931	-0.2039	-0.00189
		-2.5919	-0.21532	-0.00084
		-2.5906	-0.17987	0.0066
		-2.5894	-0.17612	0.00164
		-2.5881	-0.19484	0.00164
		-2.5869	-0.15722	0.00143
		-2.5856	-0.21572	-0.00163
		-2.5844	-0.20469	-0.00068
		-2.5831	-0.16805	-0.00163
		-2.5819	-0.16254	0.00438
		-2.5806	-0.18873	0.0047
		-2.5794	-0.2169	-0.00057
		-2.5781	-0.16982	-0.00205
		-2.5769	-0.18145	-0.00062
		-2.5756	-0.18243	-0.00047
		-2.5744	-0.21453	0.00143
		-2.5731	-0.18342	0.00069
		-2.5719	-0.21592	-0.00368
		-2.5706	-0.13142	6e-05
		-2.5694	-0.18302	-0.003
		-2.5681	-0.21414	-0.00642
		-2.5669	-0.16273	0.00206
		-2.5656	-0.18026	0.00364
		-2.5644	-0.18578	-0.00178
		-2.5631	-0.21493	-0.003
		-2.5619	-0.16234	0.00306
		-2.5606	-0.17081	0.00048
		-2.5594	-0.16805	-0.00115
		-2.5581	-0.18223	0.00054
		-2.5569	-0.171	0.00317
		-2.5556	-0.20784	-0.00221
		-2.5544	-0.146	-0.00041
		-2.5531	-0.1846	-0.00199
		-2.5519	-0.17002	-0.00147
		-2.5506	-0.16608	0.00417
		-2.5494	-0.16706	0.00154
		-2.5481	-0.13812	0.00322
		-2.5469	-0.17337	0.00059
		-2.5456	-0.22183	-0.00695
		-2.5444	-0.18952	0.00122
		-2.5431	-0.21434	-0.0011
		-2.5419	-0.1712	-0.00289
		-2.5406	-0.20567	0.0009
		-2.5394	-0.1842	-0.0001
		-2.5381	-0.17494	-0.00057
		-2.5369	-0.2033	0.0027
		-2.5356	-0.22202	0.00101
		-2.5344	-0.17987	-0.00105
		-2.5331	-0.19326	0.00249
		-2.5319	-0.15879	0.00407
		-2.5306	-0.20527	0.00101
		-2.5294	-0.1909	0.00312
		-2.5281	-0.184	-0.0012
		-2.5269	-0.18597	0.00317
		-2.5256	-0.21256	0.00064
		-2.5244	-0.17948	-0.00047
		-2.5231	-0.18893	0.00907
		-2.5219	-0.21296	0.00085
		-2.5206	-0.1846	0.00217
		-2.5194	-0.1653	-0.00273
		-2.5181	-0.17731	-0.0041
		-2.5169	-0.1649	-0.00089
		-2.5156	-0.22261	0.00254
		-2.5144	-0.19188	0.00048
		-2.5131	-0.22162	0.00117
		-2.5119	-0.2033	0.00855
		-2.5106	-0.17967	0.00069
		-2.5094	-0.15761	-0.00031
		-2.5081	-0.20154	0.00776
		-2.5069	-0.16155	-0.0001
		-2.5056	-0.19248	0.00206
		-2.5044	-0.19208	0.00032
		-2.5031	-0.19149	0.00285
		-2.5019	-0.16234	0.00306
		-2.5006	-0.19346	0.00169
		-2.4994	-0.23561	0.00185
		-2.4981	-0.19602	0.00111
		-2.4969	-0.18479	-0.00015
		-2.4956	-0.14403	-0.00073
		-2.4944	-0.1903	-0.00168
		-2.4931	-0.18145	0.00032
		-2.4919	-0.21414	0.0027
		-2.4906	-0.20075	0.00285
		-2.4894	-0.17081	0.00206
		-2.4881	-0.19405	0.0038
		-2.4869	-0.197	0.00264
		-2.4856	-0.20764	0.00069
		-2.4844	-0.15506	-0.0002
		-2.4831	-0.15899	0.00075
		-2.4819	-0.20961	-0.00099
		-2.4806	-0.16628	0.00728
		-2.4794	-0.19424	0.00296
		-2.4781	-0.20842	0.00191
		-2.4769	-0.19109	-0.00168
		-2.4756	-0.14028	-4e-05
		-2.4744	-0.171	0.00602
		-2.4731	-0.184	-0.00136
		-2.4719	-0.20784	0.00354
		-2.4706	-0.16924	0.00164
		-2.4694	-0.21296	-0.00089
		-2.4681	-0.18597	0.00349
		-2.4669	-0.22419	-0.00094
		-2.4656	-0.15584	0.01155
		-2.4644	-0.19917	0.00054
		-2.4631	-0.17337	-0.00352
		-2.4619	-0.16411	0.00227
		-2.4606	-0.17672	0.00444
		-2.4594	-0.18617	0.00011
		-2.4581	-0.171	-0.00199
		-2.4569	-0.20055	0.00338
		-2.4556	-0.19109	-0.0031
		-2.4544	-0.19996	0.00765
		-2.4531	-0.17888	-0.007
		-2.4519	-0.21907	-0.00031
		-2.4506	-0.17494	0.00596
		-2.4494	-0.16825	0.00059
		-2.4481	-0.19602	-0.00147
		-2.4469	-0.19621	-0.00036
		-2.4456	-0.21926	0.00733
		-2.4444	-0.16155	-0.00521
		-2.4431	-0.1779	0.0037
		-2.4419	-0.17475	-0.0002
		-2.4406	-0.18223	0.00338
		-2.4394	-0.1523	0.00143
		-2.4381	-0.15879	0.00096
		-2.4369	-0.19346	-0.00832
		-2.4356	-0.18124	0.00043
		-2.4344	-0.17652	0.00043
		-2.4331	-0.20547	0.00955
		-2.4319	-0.18302	0.00812
		-2.4306	-0.18026	-0.00326
		-2.4294	-0.15269	0.00665
		-2.4281	-0.15958	-0.00041
		-2.4269	-0.20114	0.00491
		-2.4256	-0.19503	-0.00305
		-2.4244	-0.20724	0.00138
		-2.4231	-0.18735	0.00333
		-2.4219	-0.17475	0.00264
		-2.4206	-0.18814	-0.00062
		-2.4194	-0.16549	-0.0011
		-2.4181	-0.14028	0.00238
		-2.4169	-0.19267	-0.00257
		-2.4156	-0.16766	0.00011
		-2.4144	-0.20842	-0.00047
		-2.4131	-0.1903	-0.00115
		-2.4119	-0.15269	-0.00215
		-2.4106	-0.197	0.00064
		-2.4094	-0.18302	6e-05
		-2.4081	-0.19149	-0.00073
		-2.4069	-0.18361	-0.00173
		-2.4056	-0.22734	-0.00674
		-2.4044	-0.16411	-0.00057
		-2.4031	-0.20133	0.00143
		-2.4019	-0.18617	-0.00036
		-2.4006	-0.17022	0.00306
		-2.3994	-0.16254	-0.00173
		-2.3981	-0.18755	0.00069
		-2.3969	-0.20744	6e-05
		-2.3956	-0.20251	-0.00078
		-2.3944	-0.19523	0.00343
		-2.3931	-0.19563	0.00238
		-2.3919	-0.18243	0.00122
		-2.3906	-0.19957	0.00101
		-2.3894	-0.17612	-0.00026
		-2.3881	-0.14521	0.00243
		-2.3869	-0.19818	-0.00257
		-2.3856	-0.20212	-0.00052
		-2.3844	-0.20429	0.00133
		-2.3831	-0.19563	-0.00057
		-2.3819	-0.20921	0.00085
		-2.3806	-0.19917	-0.00173
		-2.3794	-0.17593	0.0037
		-2.3781	-0.18715	0.00138
		-2.3769	-0.17514	0.00364
		-2.3756	-0.197	0.00812
		-2.3744	-0.18715	-0.00305
		-2.3731	-0.18991	-0.00062
		-2.3719	-0.19838	0.00206
		-2.3706	-0.17337	0.00449
		-2.3694	-0.17927	-0.00084
		-2.3681	-0.19897	0.00781
		-2.3669	-0.20921	0.00538
		-2.3656	-0.18676	-0.00336
		-2.3644	-0.17809	0.00027
		-2.3631	-0.16549	0.00275
		-2.3619	-0.17672	-0.00041
		-2.3606	-0.16884	0.00048
		-2.3594	-0.14934	-0.00078
		-2.3581	-0.18499	0.00106
		-2.3569	-0.16431	0.00749
		-2.3556	-0.1842	-0.00215
		-2.3544	-0.21729	0.00243
		-2.3531	-0.18223	-0.00168
		-2.3519	-0.21474	-0.00026
		-2.3506	-0.16845	0.00159
		-2.3494	-0.18715	-0.00105
		-2.3481	-0.20902	0.00828
		-2.3469	-0.16864	0.00259
		-2.3456	-0.19936	0.00111
		-2.3444	-0.21039	-0.00221
		-2.3431	-0.20961	-0.00089
		-2.3419	-0.21256	0.00111
		-2.3406	-0.20981	-0.00141
		-2.3394	-0.16687	-0.00284
		-2.3381	-0.21808	-0.00163
		-2.3369	-0.1519	-0.00315
		-2.3356	-0.17809	0.00011
		-2.3344	-0.19109	0.00449
		-2.3331	-0.15761	0.0027
		-2.3319	-0.19326	-0.00252
		-2.3306	-0.18676	-0.00205
		-2.3294	-0.18342	0.00117
		-2.3281	-0.20547	0.00075
		-2.3269	-0.19542	0.00106
		-2.3256	-0.15446	0.00349
		-2.3244	-0.158	-0.00047
		-2.3231	-0.17514	-0.00015
		-2.3219	-0.19799	0.00154
		-2.3206	-0.184	-0.00057
		-2.3194	-0.20666	0.00164
		-2.3181	-0.20429	-0.00784
		-2.3169	-0.16667	0.00364
		-2.3156	-0.22301	-0.00431
		-2.3144	-0.21572	0.00154
		-2.3131	-0.17711	0.00254
		-2.3119	-0.17396	0.00064
		-2.3106	-0.18755	0.00349
		-2.3094	-0.17258	-0.00115
		-2.3081	-0.15682	0.00191
		-2.3069	-0.16648	-0.00036
		-2.3056	-0.15407	-0.00168
		-2.3044	-0.20645	-0.00452
		-2.3031	-0.19917	0.0009
		-2.3019	-0.20173	0.00154
		-2.3006	-0.20764	0.00349
		-2.2994	-0.16234	-0.00094
		-2.2981	-0.20823	-0.00015
		-2.2969	-0.17573	-0.00268
		-2.2956	-0.19208	-0.00242
		-2.2944	-0.18873	0.00111
		-2.2931	-0.18046	0.00164
		-2.2919	-0.20764	0.00185
		-2.2906	-0.17691	0.00227
		-2.2894	-0.21099	-0.00047
		-2.2881	-0.184	-0.00157
		-2.2869	-0.18558	0.0009
		-2.2856	-0.19424	0.00101
		-2.2844	-0.17849	0.00191
		-2.2831	-0.1257	0.00075
		-2.2819	-0.18342	0.0009
		-2.2806	-0.20744	-0.00036
		-2.2794	-0.15761	0.00054
		-2.2781	-0.20133	0.00038
		-2.2769	-0.18735	0.00765
		-2.2756	-0.1521	0.00059
		-2.2744	-0.18676	0.00064
		-2.2731	-0.14855	0.00317
		-2.2719	-0.20035	-0.00194
		-2.2706	-0.20921	-0.00099
		-2.2694	-0.19878	-0.00031
		-2.2681	-0.2039	-0.00679
		-2.2669	-0.16116	0.00027
		-2.2656	-0.14658	0.0018
		-2.2644	-0.1846	0.00538
		-2.2631	-0.19346	0.00175
		-2.2619	-0.19011	-0.00152
		-2.2606	-0.21611	0.00533
		-2.2594	-0.14855	0.00164
		-2.2581	-0.15879	0.00201
		-2.2569	-0.15997	0.00222
		-2.2556	-0.19641	0.00069
		-2.2544	-0.15997	0.00433
		-2.2531	-0.14304	-0.00273
		-2.2519	-0.18243	0.00375
		-2.2506	-0.16864	0.00011
		-2.2494	-0.17199	0.00133
		-2.2481	-0.18696	-0.0012
		-2.2469	-0.18026	0.00148
		-2.2456	-0.23246	0.00575
		-2.2444	-0.1903	0.00317
		-2.2431	-0.19897	0.00011
		-2.2419	-0.2039	-0.00753
		-2.2406	-0.14363	-0.00047
		-2.2394	-0.17514	0.00407
		-2.2381	-0.18164	0.00243
		-2.2369	-0.18972	0.00059
		-2.2356	-0.18755	0.00148
		-2.2344	-0.18873	0.00654
		-2.2331	-0.17869	-0.00068
		-2.2319	-0.20902	-0.00089
		-2.2306	-0.15446	-0.00684
		-2.2294	-0.19484	0.00507
		-2.2281	-0.20133	-0.00099
		-2.2269	-0.19602	0.00017
		-2.2256	-0.16431	-4e-05
		-2.2244	-0.15269	-0.00036
		-2.2231	-0.19287	0.00275
		-2.2219	-0.14639	0.00022
		-2.2206	-0.16569	-0.00379
		-2.2194	-0.18145	-0.00115
		-2.2181	-0.19563	0.0008
		-2.2169	-0.19523	0.0009
		-2.2156	-0.22773	-0.00126
		-2.2144	-0.18912	0.00175
		-2.2131	-0.18342	-0.0001
		-2.2119	-0.21099	0.00196
		-2.2106	-0.20882	0.00101
		-2.2094	-0.18833	0.00038
		-2.2081	-0.16746	-0.00147
		-2.2069	-0.15446	0.00359
		-2.2056	-0.22261	0.00765
		-2.2044	-0.2039	0.00275
		-2.2031	-0.20154	0.00054
		-2.2019	-0.18991	-0.00616
		-2.2006	-0.21296	0.00117
		-2.1994	-0.18124	-0.00036
		-2.1981	-0.15584	0.00022
		-2.1969	-0.16293	-0.00205
		-2.1956	-0.20154	0.00401
		-2.1944	-0.16588	-0.00015
		-2.1931	-0.21887	0.00191
		-2.1919	-0.18342	0.00343
		-2.1906	-0.14678	0.00517
		-2.1894	-0.18026	-0.005
		-2.1881	-0.19503	0.00465
		-2.1869	-0.15624	-0.00041
		-2.1856	-0.19424	0.00169
		-2.1844	-0.21414	0.00222
		-2.1831	-0.19385	0.00781
		-2.1819	-0.19996	0.00148
		-2.1806	-0.18637	0.0009
		-2.1794	-0.17002	0.00322
		-2.1781	-0.17357	0.00275
		-2.1769	-0.22517	0.00259
		-2.1756	-0.17022	0.00364
		-2.1744	-0.18597	0.00301
		-2.1731	-0.20803	-0.00068
		-2.1719	-0.14619	0.00375
		-2.1706	-0.18676	-0.00036
		-2.1694	-0.17633	0.00122
		-2.1681	-0.17297	-0.00331
		-2.1669	-0.20114	-0.00215
		-2.1656	-0.23974	0.00143
		-2.1644	-0.20114	-0.00057
		-2.1631	-0.18578	0.00364
		-2.1619	-0.14146	0.00338
		-2.1606	-0.18184	-0.00141
		-2.1594	-0.17554	0.00254
		-2.1581	-0.15682	0.00133
		-2.1569	-0.197	0.00117
		-2.1556	-0.15643	-0.00336
		-2.1544	-0.17199	-0.0041
		-2.1531	-0.19681	0.00264
		-2.1519	-0.17278	-0.00173
		-2.1506	-0.18518	0.00212
		-2.1494	-0.20606	-0.01101
		-2.1481	-0.16136	0.00169
		-2.1469	-0.18814	-0.00073
		-2.1456	-0.12255	0.00375
		-2.1444	-0.19523	-0.0021
		-2.1431	-0.15288	0.00048
		-2.1419	-0.16254	-0.0069
		-2.1406	-0.19621	-0.00178
		-2.1394	-0.16333	-0.00089
		-2.1381	-0.21946	0.00776
		-2.1369	-0.12118	0.00349
		-2.1356	-0.197	-0.00284
		-2.1344	-0.15761	0.00011
		-2.1331	-0.17357	0.00159
		-2.1319	-0.18873	-0.00421
		-2.1306	-0.19346	-0.00774
		-2.1294	-0.20705	1e-05
		-2.1281	-0.19563	0.00312
		-2.1269	-0.16411	0.00101
		-2.1256	-0.16312	-0.00105
		-2.1244	-0.15072	0.00038
		-2.1231	-0.15761	0.00127
		-2.1219	-0.20685	-0.00184
		-2.1206	-0.19996	0.00059
		-2.1194	-0.15603	-0.00147
		-2.1181	-0.14166	0.00486
		-2.1169	-0.19818	0.00138
		-2.1156	-0.16215	-0.0021
		-2.1144	-0.18302	0.00923
		-2.1131	-0.18952	0.00718
		-2.1119	-0.19109	0.00038
		-2.1106	-0.16391	-0.00057
		-2.1094	-0.17179	-0.00026
		-2.1081	-0.16667	-0.00168
		-2.1069	-0.18833	0.00148
		-2.1056	-0.19346	-0.00531
		-2.1044	-0.18991	0.00196
		-2.1031	-0.17554	0.00196
		-2.1019	-0.21394	-0.0011
		-2.1006	-0.18755	0.00169
		-2.0994	-0.17475	0.00085
		-2.0981	-0.14875	-0.00141
		-2.0969	-0.14776	0.00291
		-2.0956	-0.22183	-0.00479
		-2.0944	-0.18539	0.00638
		-2.0931	-0.15702	-0.00136
		-2.0919	-0.19287	0.00322
		-2.0906	-0.13949	-0.00084
		-2.0894	-0.19957	0.00285
		-2.0881	-0.20193	-0.00089
		-2.0869	-0.19739	0.00022
		-2.0856	-0.18203	0.00523
		-2.0844	-0.17475	0.00217
		-2.0831	-0.17967	-0.00115
		-2.0819	-0.1783	0.00401
		-2.0806	-0.18342	0.00064
		-2.0794	-0.15978	0.00038
		-2.0781	-0.15309	0.00169
		-2.0769	-0.15761	0.0018
		-2.0756	-0.13358	-0.00252
		-2.0744	-0.16057	0.00338
		-2.0731	-0.1586	-0.00047
		-2.0719	-0.20842	0.00038
		-2.0706	-0.1842	0.00196
		-2.0694	-0.15131	0.00159
		-2.0681	-0.18361	0.00185
		-2.0669	-0.1907	0.00069
		-2.0656	-0.18952	0.00133
		-2.0644	-0.197	-0.00073
		-2.0631	-0.1842	0.0018
		-2.0619	-0.18932	-0.00184
		-2.0606	-0.16175	0.00011
		-2.0594	-0.17337	0.00117
		-2.0581	-0.15506	0.00212
		-2.0569	-0.16175	-0.00252
		-2.0556	-0.22261	0.00396
		-2.0544	-0.17061	0.00201
		-2.0531	-0.22064	-0.00257
		-2.0519	-0.15033	0.00401
		-2.0506	-0.19976	-0.00078
		-2.0494	-0.20882	0.00254
		-2.0481	-0.16805	-0.00094
		-2.0469	-0.19523	0.00259
		-2.0456	-0.18361	0.00433
		-2.0444	-0.19405	-0.00031
		-2.0431	-0.16766	-0.00105
		-2.0419	-0.16963	0.00048
		-2.0406	-0.18597	0.00343
		-2.0394	-0.15328	0.00185
		-2.0381	-0.20173	0.00148
		-2.0369	-0.17376	0.0077
		-2.0356	-0.17297	0.0008
		-2.0344	-0.20685	0.00101
		-2.0331	-0.17751	0.00254
		-2.0319	-0.16194	0.00106
		-2.0306	-0.17396	0.00354
		-2.0294	-0.15112	-0.00115
		-2.0281	-0.16293	-0.0002
		-2.0269	-0.16037	0.00475
		-2.0256	-0.19169	-0.00131
		-2.0244	-0.18066	0.00422
		-2.0231	-0.2035	0.00833
		-2.0219	-0.18893	0.0028
		-2.0206	-0.15584	-0.00389
		-2.0194	-0.22556	-0.0021
		-2.0181	-0.15821	0.00264
		-2.0169	-0.20902	0.00201
		-2.0156	-0.19109	-0.00026
		-2.0144	-0.19681	-0.00263
		-2.0131	-0.17711	-0.00226
		-2.0119	-0.14718	0.00054
		-2.0106	-0.19542	-0.00015
		-2.0094	-0.20173	0.00591
		-2.0081	-0.1712	0.00043
		-2.0069	-0.14875	0.00154
		-2.0056	-0.1903	-0.00163
		-2.0044	-0.18085	-0.00421
		-2.0031	-0.20133	0.0008
		-2.0019	-0.18735	-0.00152
		-2.0006	-0.14934	0.00275
		-1.9994	-0.19405	0.00243
		-1.9981	-0.21099	0.00328
		-1.9969	-0.19897	-0.0011
		-1.9956	-0.15072	0.00101
		-1.9944	-0.14363	0.00122
		-1.9931	-0.1972	0.00317
		-1.9919	-0.17672	0.00739
		-1.9906	-0.19326	0.00438
		-1.9894	-0.16293	-0.0012
		-1.9881	-0.19838	-0.0002
		-1.9869	-0.20173	0.00407
		-1.9856	-0.18676	0.00212
		-1.9844	-0.19582	0.00032
		-1.9831	-0.14619	-0.00621
		-1.9819	-0.21039	0.00196
		-1.9806	-0.17061	-0.00073
		-1.9794	-0.1844	-0.00189
		-1.9781	-0.17297	-0.00669
		-1.9769	-0.18282	0.00696
		-1.9756	-0.16234	0.00138
		-1.9744	-0.19464	0.00317
		-1.9731	-0.20311	0.00111
		-1.9719	-0.158	0.00354
		-1.9706	-0.20567	0.00523
		-1.9694	-0.22241	-0.00221
		-1.9681	-0.16982	0.0037
		-1.9669	-0.18972	-0.00036
		-1.9656	-0.17987	0.00412
		-1.9644	-0.19936	0.00201
		-1.9631	-0.18617	-0.00289
		-1.9619	-0.18164	-0.00094
		-1.9606	-0.19818	-0.003
		-1.9594	-0.16588	0.00438
		-1.9581	-0.19248	0.0008
		-1.9569	-0.18676	-0.00205
		-1.9556	-0.1783	-0.0012
		-1.9544	-0.19779	0.00196
		-1.9531	-0.16293	-0.00057
		-1.9519	-0.16982	0.00317
		-1.9506	-0.1844	0.01028
		-1.9494	-0.18558	0.00075
		-1.9481	-0.20448	-0.00252
		-1.9469	-0.17278	-0.00099
		-1.9456	-0.24152	0.00465
		-1.9444	-0.17042	-0.00052
		-1.9431	-0.19169	0.0027
		-1.9419	-0.20075	0.00059
		-1.9406	-0.23167	-0.00479
		-1.9394	-0.17612	-0.00168
		-1.9381	-0.20055	-0.00068
		-1.9369	-0.16569	0.00048
		-1.9356	-0.17317	0.00454
		-1.9344	-0.15427	-0.00031
		-1.9331	-0.15761	-0.00062
		-1.9319	-0.16805	0.00301
		-1.9306	-0.21493	0.00022
		-1.9294	-0.21552	-0.0011
		-1.9281	-0.19661	-0.00057
		-1.9269	-0.22064	0.00111
		-1.9256	-0.16884	-0.00189
		-1.9244	-0.20311	-0.00352
		-1.9231	-0.1844	-0.00184
		-1.9219	-0.15249	0.00275
		-1.9206	-0.14087	-0.00057
		-1.9194	-0.17179	-0.0012
		-1.9181	-0.17554	-0.00089
		-1.9169	-0.1972	0.00048
		-1.9156	-0.19248	0.00227
		-1.9144	-0.1846	0.00069
		-1.9131	-0.1716	0.00143
		-1.9119	-0.18715	0.00064
		-1.9106	-0.19661	-0.00184
		-1.9094	-0.20606	-0.00236
		-1.9081	-0.2037	0.00338
		-1.9069	-0.19109	0.0009
		-1.9056	-0.20055	0.00148
		-1.9044	-0.17199	-0.00184
		-1.9031	-0.15367	0.00096
		-1.9019	-0.17948	0.00338
		-1.9006	-0.17415	0.00301
		-1.8994	-0.22911	0.00465
		-1.8981	-0.19287	0.00085
		-1.8969	-0.17534	0.00396
		-1.8956	-0.15506	1e-05
		-1.8944	-0.17809	0.00254
		-1.8931	-0.20803	0.00249
		-1.8919	-0.16509	1e-05
		-1.8906	-0.24486	0.00164
		-1.8894	-0.18932	0.00559
		-1.8881	-0.15466	0.00101
		-1.8869	-0.19641	0.00075
		-1.8856	-0.14894	-0.00495
		-1.8844	-0.17809	0.00206
		-1.8831	-0.18223	0.00296
		-1.8819	-0.21296	0.00117
		-1.8806	-0.17278	0.0037
		-1.8794	-0.20882	0.0018
		-1.8781	-0.16727	0.00111
		-1.8769	-0.1519	0.00902
		-1.8756	-0.15309	0.00391
		-1.8744	-0.14875	0.00391
		-1.8731	-0.18775	-0.00147
		-1.8719	-0.17415	-0.00105
		-1.8706	-0.18479	0.0009
		-1.8694	-0.15466	0.00106
		-1.8681	-0.16293	-0.00236
		-1.8669	-0.19996	0.00117
		-1.8656	-0.17751	0.00191
		-1.8644	-0.17415	0.00849
		-1.8631	-0.18715	0.00106
		-1.8619	-0.16667	-0.00078
		-1.8606	-0.16096	0.0009
		-1.8594	-0.21828	-0.00242
		-1.8581	-0.19445	-0.00215
		-1.8569	-0.184	0.00343
		-1.8556	-0.21335	-0.003
		-1.8544	-0.18991	-0.00141
		-1.8531	-0.13949	0.00264
		-1.8519	-0.17731	0.00496
		-1.8506	-0.18873	0.00064
		-1.8494	-0.15091	-0.00236
		-1.8481	-0.18597	-0.00647
		-1.8469	-0.20508	0.00649
		-1.8456	-0.20448	0.00133
		-1.8444	-0.15427	-0.00479
		-1.8431	-0.18735	-0.00084
		-1.8419	-0.17612	6e-05
		-1.8406	-0.15821	-0.00173
		-1.8394	-0.20508	-0.00057
		-1.8381	-0.19366	-0.00542
		-1.8369	-0.17475	0.00206
		-1.8356	-0.14757	-0.00062
		-1.8344	-0.15485	0.00333
		-1.8331	-0.17022	0.0028
		-1.8319	-0.16687	0.00154
		-1.8306	-0.18814	0.00017
		-1.8294	-0.1842	-0.00105
		-1.8281	-0.17908	-0.00589
		-1.8269	-0.21513	-0.00089
		-1.8256	-0.1779	0.00433
		-1.8244	-0.17258	0.00143
		-1.8231	-0.20882	0.00322
		-1.8219	-0.17415	-0.00036
		-1.8206	-0.21276	0.00138
		-1.8194	-0.18046	-4e-05
		-1.8181	-0.17455	0.00196
		-1.8169	-0.15525	-0.00168
		-1.8156	-0.20882	-0.00094
		-1.8144	-0.21178	0.00501
		-1.8131	-0.17081	-0.00679
		-1.8119	-0.22064	-0.00057
		-1.8106	-0.17554	-0.00068
		-1.8094	-0.12866	0.00133
		-1.8081	-0.16549	-0.00084
		-1.8069	-0.16648	0.00043
		-1.8056	-0.19287	-0.004
		-1.8044	-0.15033	0.00306
		-1.8031	-0.21375	0.00143
		-1.8019	-0.1777	0.00654
		-1.8006	-0.1712	0.00201
		-1.7994	-0.18597	0.00064
		-1.7981	-0.15072	-0.00115
		-1.7969	-0.15052	0.00064
		-1.7956	-0.21059	-0.00015
		-1.7944	-0.19326	0.00222
		-1.7931	-0.18026	0.00407
		-1.7919	-0.21611	0.00459
		-1.7906	-0.2035	-0.00084
		-1.7894	-0.22911	0.0048
		-1.7881	-0.20173	-0.0011
		-1.7869	-0.1714	-0.00115
		-1.7856	-0.18578	0.00111
		-1.7844	-0.23522	-0.00474
		-1.7831	-0.19346	-0.00189
		-1.7819	-0.17554	-0.0001
		-1.7806	-0.21335	0.00175
		-1.7794	-0.15013	0.00222
		-1.7781	-0.16037	0.00206
		-1.7769	-0.19267	-0.00041
		-1.7756	-0.21059	0.00739
		-1.7744	-0.16569	0.00254
		-1.7731	-0.17081	0.00138
		-1.7719	-0.22044	0.00117
		-1.7706	-0.18381	0.00238
		-1.7694	-0.17239	0.00133
		-1.7681	-0.14993	0.00117
		-1.7669	-0.15387	-0.00036
		-1.7656	-0.20015	0.00011
		-1.7644	-0.17652	0.00011
		-1.7631	-0.18715	0.00349
		-1.7619	-0.16727	0.00217
		-1.7606	-0.17573	0.0037
		-1.7594	-0.18735	-0.00221
		-1.7581	-0.19621	-0.00094
		-1.7569	-0.18105	-0.0012
		-1.7556	-0.19739	0.00354
		-1.7544	-0.15112	0.00106
		-1.7531	-0.1714	-0.00052
		-1.7519	-0.19563	0.00011
		-1.7506	-0.22064	0.00054
		-1.7494	-0.20055	0.00111
		-1.7481	-0.17514	0.00375
		-1.7469	-0.19011	-0.00057
		-1.7456	-0.184	-0.0001
		-1.7444	-0.19818	-0.00057
		-1.7431	-0.17869	-0.00105
		-1.7419	-0.21039	0.0038
		-1.7406	-0.17869	0.00264
		-1.7394	-0.15328	-0.00131
		-1.7381	-0.20705	0.00707
		-1.7369	-0.17652	-0.00363
		-1.7356	-0.19681	0.00322
		-1.7344	-0.17691	0.00101
		-1.7331	-0.16057	-0.00115
		-1.7319	-0.19129	-0.00505
		-1.7306	-0.18715	0.00159
		-1.7294	-0.15978	0.00227
		-1.7281	-0.20902	0.00032
		-1.7269	-0.20409	0.00227
		-1.7256	-0.18321	0.00043
		-1.7244	-0.17297	0.0047
		-1.7231	-0.2171	-0.00052
		-1.7219	-0.20251	0.00196
		-1.7206	-0.19188	-0.0011
		-1.7194	-0.14403	-0.00252
		-1.7181	-0.21217	0.00501
		-1.7169	-0.19957	0.00064
		-1.7156	-0.17297	0.00254
		-1.7144	-0.15485	0.00254
		-1.7131	-0.22537	0.00765
		-1.7119	-0.17514	0.00169
		-1.7106	-0.158	-0.0002
		-1.7094	-0.22458	-0.0001
		-1.7081	-0.21099	0.00233
		-1.7069	-0.16825	-0.0011
		-1.7056	-0.14442	0.00275
		-1.7044	-0.16116	0.0009
		-1.7031	-0.16312	-0.0021
		-1.7019	-0.16549	-0.00062
		-1.7006	-0.20842	-0.00047
		-1.6994	-0.2037	0.00148
		-1.6981	-0.18893	-0.00131
		-1.6969	-0.20961	0.00212
		-1.6956	-0.16648	-0.00474
		-1.6944	-0.17967	0.00322
		-1.6931	-0.23383	0.00238
		-1.6919	-0.1783	-0.00084
		-1.6906	-0.21749	0.0096
		-1.6894	-0.17179	0.00459
		-1.6881	-0.18715	-0.00094
		-1.6869	-0.15899	0.0048
		-1.6856	-0.19267	-0.00205
		-1.6844	-0.14363	-0.0012
		-1.6831	-0.19385	-0.00273
		-1.6819	-0.20645	-0.00041
		-1.6806	-0.20311	-0.00289
		-1.6794	-0.20567	-0.0001
		-1.6781	-0.19445	0.00343
		-1.6769	-0.16136	0.00217
		-1.6756	-0.17396	0.00317
		-1.6744	-0.20645	0.00043
		-1.6731	-0.1716	0.00059
		-1.6719	-0.17396	0.00106
		-1.6706	-0.17711	-0.00099
		-1.6694	-0.18676	0.00712
		-1.6681	-0.18361	0.00971
		-1.6669	-0.16234	-0.00015
		-1.6656	-0.16845	-0.00242
		-1.6644	-0.19996	-0.00236
		-1.6631	-0.18558	0.00048
		-1.6619	-0.2102	-0.00279
		-1.6606	-0.17494	0.0008
		-1.6594	-0.17612	-0.00679
		-1.6581	-0.19523	-0.00115
		-1.6569	-0.19464	0.0008
		-1.6556	-0.16588	-0.00078
		-1.6544	-0.20133	0.00444
		-1.6531	-0.18479	-0.00147
		-1.6519	-0.197	0.00249
		-1.6506	-0.16431	0.00159
		-1.6494	-0.16312	0.00343
		-1.6481	-0.15112	-0.00126
		-1.6469	-0.197	-0.0051
		-1.6456	-0.14639	0.00059
		-1.6444	-0.2358	0.00117
		-1.6431	-0.18794	-0.00099
		-1.6419	-0.20724	0.00054
		-1.6406	-0.19739	0.0018
		-1.6394	-0.18479	-0.00015
		-1.6381	-0.15939	-0.00347
		-1.6369	-0.16076	-0.00294
		-1.6356	-0.13969	0.00111
		-1.6344	-0.19051	0.00133
		-1.6331	-0.19267	0.00085
		-1.6319	-0.17612	0.00818
		-1.6306	-0.21749	0.0027
		-1.6294	-0.19208	-0.00795
		-1.6281	-0.17691	0.00075
		-1.6269	-0.17278	1e-05
		-1.6256	-0.14442	0.00549
		-1.6244	-0.14028	0.0057
		-1.6231	-0.15387	0.00159
		-1.6219	-0.1716	0.00175
		-1.6206	-0.1842	0.00607
		-1.6194	-0.1523	-0.0011
		-1.6181	-0.20587	-0.00084
		-1.6169	-0.17042	-0.00099
		-1.6156	-0.1783	0.00296
		-1.6144	-0.1903	0.00143
		-1.6131	-0.14796	0.00096
		-1.6119	-0.18854	-0.0001
		-1.6106	-0.18558	-0.00194
		-1.6094	-0.22301	0.00196
		-1.6081	-0.15781	0.00254
		-1.6069	-0.19818	0.00338
		-1.6056	-0.18321	0.00322
		-1.6044	-0.20961	0.00227
		-1.6031	-0.19818	0.00085
		-1.6019	-0.17199	-0.00036
		-1.6006	-0.23325	0.00159
		-1.5994	-0.15407	0.0027
		-1.5981	-0.17218	-0.00147
		-1.5969	-0.1586	0.00617
		-1.5956	-0.19641	-0.00289
		-1.5944	-0.16411	-0.00131
		-1.5931	-0.19878	-0.00215
		-1.5919	-0.21789	-0.00289
		-1.5906	-0.15821	-0.00321
		-1.5894	-0.19818	0.00333
		-1.5881	-0.2033	-0.00099
		-1.5869	-0.1909	0.00133
		-1.5856	-0.15564	0.00306
		-1.5844	-0.17927	-0.00105
		-1.5831	-0.19326	0.00159
		-1.5819	-0.14343	0.00928
		-1.5806	-0.16608	0.00401
		-1.5794	-0.18342	-0.00026
		-1.5781	-0.20075	-0.00611
		-1.5769	-0.19563	0.01202
		-1.5756	-0.15603	0.00075
		-1.5744	-0.13654	-0.00779
		-1.5731	-0.21276	0.00233
		-1.5719	-0.15131	0.00154
		-1.5706	-0.22438	-0.00078
		-1.5694	-0.18558	0.00138
		-1.5681	-0.17494	-0.00115
		-1.5669	-0.20842	0.0038
		-1.5656	-0.17218	0.00054
		-1.5644	-0.16372	0.00048
		-1.5631	-0.18263	-0.00031
		-1.5619	-0.19326	-0.00068
		-1.5606	-0.17534	0.00501
		-1.5594	-0.16018	0.00391
		-1.5581	-0.14579	0.00164
		-1.5569	-0.18814	0.00106
		-1.5556	-0.14324	-0.00336
		-1.5544	-0.20606	0.00575
		-1.5531	-0.18026	0.00333
		-1.5519	-0.23049	0.00011
		-1.5506	-0.1586	0.01213
		-1.5494	-0.19936	-0.00068
		-1.5481	-0.18637	-0.00168
		-1.5469	-0.21414	0.01108
		-1.5456	-0.17967	0.00096
		-1.5444	-0.20705	-0.00094
		-1.5431	-0.15958	-0.00152
		-1.5419	-0.19326	-0.00221
		-1.5406	-0.17514	0.00243
		-1.5394	-0.22143	0.00064
		-1.5381	-0.1649	-0.00226
		-1.5369	-0.1523	0.00138
		-1.5356	-0.14501	0.00111
		-1.5344	-0.17061	-0.00031
		-1.5331	-0.18637	-0.00263
		-1.5319	-0.1842	-0.00131
		-1.5306	-0.22025	0.00022
		-1.5294	-0.21434	1e-05
		-1.5281	-0.19346	-0.00041
		-1.5269	-0.19602	-0.00015
		-1.5256	-0.21315	0.00233
		-1.5244	-0.1521	0.00154
		-1.5231	-0.16431	-0.00152
		-1.5219	-0.18026	0.00206
		-1.5206	-0.20232	0.00512
		-1.5194	-0.15682	-0.00094
		-1.5181	-0.14245	0.00101
		-1.5169	-0.23049	0.00075
		-1.5156	-0.21079	-0.00394
		-1.5144	-0.1909	-0.00105
		-1.5131	-0.18105	0.0009
		-1.5119	-0.14048	0.00148
		-1.5106	-0.16982	0.00011
		-1.5094	-0.21453	0.00459
		-1.5081	-0.19818	0.00169
		-1.5069	-0.19917	0.00417
		-1.5056	-0.18578	0.00444
		-1.5044	-0.20429	0.00465
		-1.5031	-0.14461	-0.00036
		-1.5019	-0.14343	-0.00047
		-1.5006	-0.19503	-0.00099
		-1.4994	-0.18696	0.00349
		-1.4981	-0.15309	0.00169
		-1.4969	-0.14776	0.00122
		-1.4956	-0.14875	0.00212
		-1.4944	-0.18321	-0.00131
		-1.4931	-0.17849	0.00154
		-1.4919	-0.16667	0.00638
		-1.4906	-0.13201	-0.00537
		-1.4894	-0.20154	0.00032
		-1.4881	-0.19129	0.00238
		-1.4869	-0.19779	0.00433
		-1.4856	-0.1716	-0.00047
		-1.4844	-0.18321	-0.00131
		-1.4831	-0.21296	0.00343
		-1.4819	-0.17061	0.00328
		-1.4806	-0.16215	0.00075
		-1.4794	-0.14934	-0.00141
		-1.4781	-0.1972	0.00022
		-1.4769	-0.16569	0.00175
		-1.4756	-0.17809	0.00227
		-1.4744	-0.18145	0.00312
		-1.4731	-0.19563	0.00501
		-1.4719	-0.21493	-0.00336
		-1.4706	-0.18006	-0.00368
		-1.4694	-0.14776	0.00549
		-1.4681	-0.15446	-0.00236
		-1.4669	-0.18775	-4e-05
		-1.4656	-0.13063	-0.00157
		-1.4644	-0.19109	0.00196
		-1.4631	-0.16116	-0.00489
		-1.4619	-0.1584	0.00201
		-1.4606	-0.18361	0.00059
		-1.4594	-0.20094	0.00011
		-1.4581	-0.19366	0.00212
		-1.4569	-0.20764	-0.00026
		-1.4556	-0.17534	0.00364
		-1.4544	-0.18578	-0.00147
		-1.4531	-0.19542	0.00559
		-1.4519	-0.18932	-0.00099
		-1.4506	-0.18657	0.00496
		-1.4494	-0.18539	0.00238
		-1.4481	-0.18499	0.00312
		-1.4469	-0.20311	0.00043
		-1.4456	-0.16312	0.00665
		-1.4444	-0.18203	-0.0041
		-1.4431	-0.18775	0.00275
		-1.4419	-0.16924	-0.00168
		-1.4406	-0.22537	-0.00052
		-1.4394	-0.21197	0.00196
		-1.4381	-0.18263	0.00196
		-1.4369	-0.18518	0.00164
		-1.4356	-0.17612	0.00243
		-1.4344	-0.19306	0.00101
		-1.4331	-0.19542	0.00048
		-1.4319	-0.20961	-0.00279
		-1.4306	-0.17218	-0.00379
		-1.4294	-0.21099	0.0009
		-1.4281	-0.19109	-0.00184
		-1.4269	-0.19445	-0.00242
		-1.4256	-0.19011	-0.00305
		-1.4244	-0.19523	0.00349
		-1.4231	-0.19897	-0.00215
		-1.4219	-0.2431	0.00085
		-1.4206	-0.15781	0.00349
		-1.4194	-0.19051	0.0027
		-1.4181	-0.16903	0.0008
		-1.4169	-0.17042	0.00059
		-1.4156	-0.12709	-0.00041
		-1.4144	-0.1584	0.00196
		-1.4131	-0.16706	-0.00141
		-1.4119	-0.19878	0.00159
		-1.4106	-0.20015	0.00154
		-1.4094	-0.14639	0.00101
		-1.4081	-0.20744	-0.00769
		-1.4069	-0.18124	-0.00052
		-1.4056	-0.18578	0.00855
		-1.4044	-0.14521	0.00148
		-1.4031	-0.14461	0.00059
		-1.4019	-0.17554	-0.00257
		-1.4006	-0.21729	0.00322
		-1.3994	-0.17396	0.0038
		-1.3981	-0.16667	0.00259
		-1.3969	-0.19739	-0.00126
		-1.3956	-0.16194	-0.00152
		-1.3944	-0.18499	-0.00194
		-1.3931	-0.19661	0.00054
		-1.3919	-0.14422	-0.00047
		-1.3906	-0.1521	0.0027
		-1.3894	-0.20547	0.00085
		-1.3881	-0.16411	0.00275
		-1.3869	-0.14245	-0.00099
		-1.3856	-0.18184	0.00196
		-1.3844	-0.16903	0.00386
		-1.3831	-0.17494	0.00122
		-1.3819	-0.21572	-0.00242
		-1.3806	-0.15702	-0.00763
		-1.3794	-0.1647	0.00175
		-1.3781	-0.1716	-0.0011
		-1.3769	-0.17475	0.00602
		-1.3756	-0.20784	0.00538
		-1.3744	-0.15939	0.0028
		-1.3731	-0.19129	-0.00094
		-1.3719	-0.18006	0.00391
		-1.3706	-0.16943	0.00075
		-1.3694	-0.17534	0.00222
		-1.3681	-0.19641	0.00317
		-1.3669	-0.15879	0.00328
		-1.3656	-0.18046	0.00433
		-1.3644	-0.21572	0.00696
		-1.3631	-0.20409	0.00206
		-1.3619	-0.18794	0.00201
		-1.3606	-0.1842	0.00217
		-1.3594	-0.17239	0.00264
		-1.3581	-0.15821	0.00027
		-1.3569	-0.13476	-0.00236
		-1.3556	-0.16864	-0.00068
		-1.3544	-0.17869	0.00122
		-1.3531	-0.1584	0.00628
		-1.3519	-0.15309	-0.00078
		-1.3506	-0.20114	0.00127
		-1.3494	-0.18932	-0.00273
		-1.3481	-0.18381	-0.00769
		-1.3469	-0.15269	-0.00263
		-1.3456	-0.21729	0.00011
		-1.3444	-0.23128	-0.00062
		-1.3431	-0.18539	0.00154
		-1.3419	-0.14382	-0.00389
		-1.3406	-0.20311	-0.00084
		-1.3394	-0.16273	-0.00431
		-1.3381	-0.17908	0.00349
		-1.3369	-0.1647	0.00633
		-1.3356	-0.16706	-0.00263
		-1.3344	-0.16037	-0.00115
		-1.3331	-0.18361	0.0018
		-1.3319	-0.1391	0.00075
		-1.3306	-0.1779	-0.00057
		-1.3294	-0.16254	0.00159
		-1.3281	-0.18873	0.00201
		-1.3269	-0.17042	-0.00031
		-1.3256	-0.18833	-0.00047
		-1.3244	-0.1779	0.00085
		-1.3231	-0.18696	-0.00136
		-1.3219	-0.22222	0.00201
		-1.3206	-0.19897	0.00449
		-1.3194	-0.17809	-0.0001
		-1.3181	-0.16608	0.00127
		-1.3169	-0.18794	0.0008
		-1.3156	-0.19405	0.00359
		-1.3144	-0.16312	0.0018
		-1.3131	-0.15387	-0.00089
		-1.3119	-0.17278	0.00064
		-1.3106	-0.19641	0.00043
		-1.3094	-0.18715	-0.00215
		-1.3081	-0.19109	0.00902
		-1.3069	-0.19641	1e-05
		-1.3056	-0.14776	0.00159
		-1.3044	-0.16215	0.00233
		-1.3031	-0.20035	0.00085
		-1.3019	-0.16982	0.00407
		-1.3006	-0.1716	0.00486
		-1.2994	-0.22931	-0.003
		-1.2981	-0.19346	0.00011
		-1.2969	-0.18854	-0.0011
		-1.2956	-0.18715	0.00233
		-1.2944	-0.22596	1e-05
		-1.2931	-0.20666	0.00306
		-1.2919	-0.18124	0.00133
		-1.2906	-0.19208	-0.00215
		-1.2894	-0.19779	-0.00347
		-1.2881	-0.20232	0.0018
		-1.2869	-0.16509	-0.00589
		-1.2856	-0.17967	-0.00089
		-1.2844	-0.19976	0.00085
		-1.2831	-0.18282	0.00101
		-1.2819	-0.19602	0.00017
		-1.2806	-0.21769	-4e-05
		-1.2794	-0.17002	-0.00416
		-1.2781	-0.18854	-0.00078
		-1.2769	-0.19858	0.00117
		-1.2756	-0.17239	0.0048
		-1.2744	-0.22162	0.00175
		-1.2731	-0.16175	-0.00173
		-1.2719	-0.20842	0.00075
		-1.2706	-0.19621	-0.00126
		-1.2694	-0.18518	0.00196
		-1.2681	-0.22714	-0.00431
		-1.2669	-0.15328	-0.00273
		-1.2656	-0.1517	0.00106
		-1.2644	-0.18597	0.00196
		-1.2631	-0.1972	0.00275
		-1.2619	-0.18282	-0.00073
		-1.2606	-0.19976	0.00338
		-1.2594	-0.19227	0.0028
		-1.2581	-0.20764	0.00096
		-1.2569	-0.16903	0.00296
		-1.2556	-0.19287	-0.0002
		-1.2544	-0.16825	0.00849
		-1.2531	-0.19542	0.00159
		-1.2519	-0.14521	-0.00068
		-1.2506	-0.17475	-0.00426
		-1.2494	-0.17633	0.00027
		-1.2481	-0.17022	0.00127
		-1.2469	-0.18066	-0.00373
		-1.2456	-0.21099	-0.00068
		-1.2444	-0.18775	0.00117
		-1.2431	-0.15761	0.00275
		-1.2419	-0.19109	0.00022
		-1.2406	-0.171	0.00249
		-1.2394	-0.22202	0.00233
		-1.2381	-0.17908	0.00206
		-1.2369	-0.16825	0.00127
		-1.2356	-0.19936	0.00148
		-1.2344	-0.21631	0.00196
		-1.2331	-0.18637	0.00185
		-1.2319	-0.20705	0.0037
		-1.2306	-0.17691	0.0018
		-1.2294	-0.14993	-0.00352
		-1.2281	-0.13772	-0.00126
		-1.2269	-0.15131	0.00812
		-1.2256	-0.18223	-0.00036
		-1.2244	-0.19366	-0.00336
		-1.2231	-0.19542	0.00217
		-1.2219	-0.15309	-0.00315
		-1.2206	-0.15091	-0.00637
		-1.2194	-0.16509	-0.0002
		-1.2181	-0.19227	-0.00105
		-1.2169	-0.15348	-0.00252
		-1.2156	-0.2037	-0.00321
		-1.2144	-0.22596	0.00227
		-1.2131	-0.2171	-0.00315
		-1.2119	-0.21236	-0.00036
		-1.2106	-0.18794	0.00291
		-1.2094	-0.18755	-0.00595
		-1.2081	-0.20488	0.00227
		-1.2069	-0.19582	0.00117
		-1.2056	-0.16431	0.00233
		-1.2044	-0.22359	-0.00163
		-1.2031	-0.19739	0.00085
		-1.2019	-0.20666	-0.0001
		-1.2006	-0.1972	0.0048
		-1.1994	-0.17652	-0.00363
		-1.1981	-0.19405	0.00233
		-1.1969	-0.20823	-0.0069
		-1.1956	-0.15742	0.00491
		-1.1944	-0.16746	0.00322
		-1.1931	-0.17731	0.00038
		-1.1919	-0.19563	-0.0002
		-1.1906	-0.18124	6e-05
		-1.1894	-0.16569	-0.00126
		-1.1881	-0.15899	-0.00305
		-1.1869	-0.18184	0.00528
		-1.1856	-0.18124	-0.00026
		-1.1844	-0.14264	0.00059
		-1.1831	-0.19287	0.00438
		-1.1819	-0.13103	0.00085
		-1.1806	-0.17042	0.00849
		-1.1794	-0.18066	0.00043
		-1.1781	-0.16864	-4e-05
		-1.1769	-0.15761	0.00364
		-1.1756	-0.18676	-0.00263
		-1.1744	-0.14894	0.00133
		-1.1731	-0.20055	1e-05
		-1.1719	-0.19621	-0.00247
		-1.1706	-0.21592	0.00259
		-1.1694	-0.16608	0.00027
		-1.1681	-0.19858	0.00085
		-1.1669	-0.19739	0.00291
		-1.1656	-0.21315	0.0008
		-1.1644	-0.20429	0.00027
		-1.1631	-0.16136	-0.00073
		-1.1619	-0.19503	0.00117
		-1.1606	-0.21729	-0.00084
		-1.1594	-0.20133	-0.00279
		-1.1581	-0.18046	0.00212
		-1.1569	-0.19464	-0.00173
		-1.1556	-0.18775	6e-05
		-1.1544	-0.15781	-0.00263
		-1.1531	-0.16451	-0.00089
		-1.1519	-0.18676	-0.00252
		-1.1506	-0.15013	0.00702
		-1.1494	-0.19976	0.00011
		-1.1481	-0.16687	0.0028
		-1.1469	-0.17218	-0.00031
		-1.1456	-0.19366	-0.00041
		-1.1444	-0.20587	-0.00194
		-1.1431	-0.19405	0.00275
		-1.1419	-0.184	-0.00236
		-1.1406	-0.18854	0.00133
		-1.1394	-0.19542	-0.0001
		-1.1381	-0.17022	0.00212
		-1.1369	-0.18321	-0.00136
		-1.1356	-0.16431	0.00275
		-1.1344	-0.158	-0.00289
		-1.1331	-0.19169	0.00027
		-1.1319	-0.184	-0.00173
		-1.1306	-0.14461	0.00507
		-1.1294	-0.17396	1e-05
		-1.1281	-0.20961	-0.007
		-1.1269	-0.15446	-0.00479
		-1.1256	-0.18105	-0.00279
		-1.1244	-0.17711	-0.00384
		-1.1231	-0.18637	0.00133
		-1.1219	-0.19739	-0.0002
		-1.1206	-0.18026	-0.00178
		-1.1194	-0.15742	0.00407
		-1.1181	-0.19897	0.00164
		-1.1169	-0.17022	0.00317
		-1.1156	-0.17396	0.00201
		-1.1144	-0.18085	-0.00084
		-1.1131	-0.16509	-0.00168
		-1.1119	-0.18263	-0.00558
		-1.1106	-0.20724	0.00306
		-1.1094	-0.19799	-0.00268
		-1.1081	-0.19287	0.00233
		-1.1069	-0.18893	0.00364
		-1.1056	-0.18282	-0.00099
		-1.1044	-0.19287	0.0018
		-1.1031	-0.16628	0.00359
		-1.1019	-0.20035	0.00538
		-1.1006	-0.18794	-0.00426
		-1.0994	-0.1972	-0.00057
		-1.0981	-0.19739	-0.00252
		-1.0969	-0.20429	0.00343
		-1.0956	-0.16136	0.00206
		-1.0944	-0.21394	0.00064
		-1.0931	-0.19346	0.00101
		-1.0919	-0.17633	0.00296
		-1.0906	-0.19424	0.00575
		-1.0894	-0.19602	0.00143
		-1.0881	-0.16333	-0.00105
		-1.0869	-0.17593	-0.00263
		-1.0856	-0.17396	0.00054
		-1.0844	-0.17731	-0.0002
		-1.0831	-0.21474	0.00391
		-1.0819	-0.19464	-0.00036
		-1.0806	-0.18243	-0.00036
		-1.0794	-0.1653	0.00022
		-1.0781	-0.1779	0.00839
		-1.0769	-0.18006	-0.00257
		-1.0756	-0.17514	0.00312
		-1.0744	-0.17849	-0.00131
		-1.0731	-0.16431	0.00154
		-1.0719	-0.20863	0.00633
		-1.0706	-0.14875	0.0048
		-1.0694	-0.19523	0.00054
		-1.0681	-0.14461	-0.00047
		-1.0669	-0.17987	0.0027
		-1.0656	-0.20961	0.00254
		-1.0644	-0.17987	0.00217
		-1.0631	-0.15663	0.0008
		-1.0619	-0.17475	0.00196
		-1.0606	-0.19779	0.00138
		-1.0594	-0.16785	0.00886
		-1.0581	-0.19582	0.00328
		-1.0569	-0.19779	0.00718
		-1.0556	-0.20921	0.00623
		-1.0544	-0.18873	0.00338
		-1.0531	-0.21965	0.00306
		-1.0519	-0.19563	-0.00126
		-1.0506	-0.17002	0.00148
		-1.0494	-0.18912	-0.00184
		-1.0481	-0.19976	0.00338
		-1.0469	-0.16924	-0.00041
		-1.0456	-0.20409	-0.00068
		-1.0444	-0.18381	0.0027
		-1.0431	-0.16352	-0.00221
		-1.0419	-0.19464	0.00249
		-1.0406	-0.17042	0.00191
		-1.0394	-0.21552	0.00017
		-1.0381	-0.19464	0.00249
		-1.0369	-0.17534	-0.00568
		-1.0356	-0.1976	0.0008
		-1.0344	-0.14697	0.00017
		-1.0331	-0.20863	0.00243
		-1.0319	-0.21572	-0.00078
		-1.0306	-0.22044	-0.00057
		-1.0294	-0.14934	0.00285
		-1.0281	-0.18735	0.00217
		-1.0269	-0.19149	-0.00099
		-1.0256	-0.18361	-0.00199
		-1.0244	-0.14915	0.00143
		-1.0231	-0.17081	-0.00157
		-1.0219	-0.20527	0.00217
		-1.0206	-0.18715	0.00359
		-1.0194	-0.19405	0.00565
		-1.0181	-0.18657	-4e-05
		-1.0169	-0.16825	-0.00173
		-1.0156	-0.17061	0.00301
		-1.0144	-0.21847	-0.00315
		-1.0131	-0.19208	-0.0001
		-1.0119	-0.13595	-0.00152
		-1.0106	-0.18833	-0.00084
		-1.0094	-0.13634	-0.00131
		-1.0081	-0.17948	-0.00105
		-1.0069	-0.14894	-0.00157
		-1.0056	-0.19542	0.00528
		-1.0044	-0.19523	0.00206
		-1.0031	-0.15367	0.00422
		-1.0019	-0.20094	0.00702
		-1.0006	-0.19641	-0.00447
		-0.9994	-0.14501	0.00823
		-0.9981	-0.15879	0.00354
		-0.9969	-0.17179	-0.00047
		-0.9956	-0.1844	0.00375
		-0.9944	-0.21474	-0.00131
		-0.9931	-0.16648	0.00059
		-0.9919	-0.16785	0.00148
		-0.9906	-0.22556	0.0018
		-0.9894	-0.20251	-0.00031
		-0.9881	-0.21434	-0.0011
		-0.9869	-0.16451	0.00164
		-0.9856	-0.23955	-0.00189
		-0.9844	-0.17573	0.00032
		-0.9831	-0.20173	0.00291
		-0.9819	-0.19661	0.00243
		-0.9806	-0.21474	0.00249
		-0.9794	-0.14954	-0.00305
		-0.9781	-0.18657	0.00797
		-0.9769	-0.18794	0.00048
		-0.9756	-0.20311	0.00154
		-0.9744	-0.17888	-0.00041
		-0.9731	-0.19464	0.00133
		-0.9719	-0.19739	0.00238
		-0.9706	-0.19208	-0.00157
		-0.9694	-0.16254	0.00011
		-0.9681	-0.1846	-0.00289
		-0.9669	-0.19779	0.00386
		-0.9656	-0.17809	0.00154
		-0.9644	-0.21592	0.00154
		-0.9631	-0.16608	-0.00168
		-0.9619	-0.16312	0.00227
		-0.9606	-0.20527	0.00338
		-0.9594	-0.18539	0.0037
		-0.9581	-0.16451	0.00375
		-0.9569	-0.16628	0.00011
		-0.9556	-0.19976	0.00486
		-0.9544	-0.19464	0.00264
		-0.9531	-0.2488	-0.00084
		-0.9519	-0.17317	0.00075
		-0.9506	-0.16431	0.00259
		-0.9494	-0.16884	-0.0021
		-0.9481	-0.20764	0.00227
		-0.9469	-0.18854	0.00565
		-0.9456	-0.16569	0.00059
		-0.9444	-0.17691	-0.00026
		-0.9431	-0.20232	0.00296
		-0.9419	-0.19602	0.00238
		-0.9406	-0.20842	-0.00147
		-0.9394	-0.20508	0.00222
		-0.9381	-0.19799	-0.00157
		-0.9369	-0.20055	0.00428
		-0.9356	-0.16608	0.00422
		-0.9344	-0.18932	-0.00047
		-0.9331	-0.15288	-0.00215
		-0.9319	-0.14166	0.0106
		-0.9306	-0.16648	0.00169
		-0.9294	-0.15939	0.0028
		-0.9281	-0.19385	0.00617
		-0.9269	-0.16845	0.0027
		-0.9256	-0.20902	0.00222
		-0.9244	-0.17809	0.0076
		-0.9231	-0.14757	-0.00031
		-0.9219	-0.18932	0.00375
		-0.9206	-0.14304	0.00169
		-0.9194	-0.20705	-0.00157
		-0.9181	-0.17061	-0.00136
		-0.9169	-0.15427	0.00855
		-0.9156	-0.20035	0.0008
		-0.9144	-0.18223	0.00159
		-0.9131	-0.19267	0.00386
		-0.9119	-0.18775	0.00823
		-0.9106	-0.17357	0.00227
		-0.9094	-0.17633	0.00296
		-0.9081	-0.18164	0.00644
		-0.9069	-0.17297	0.00059
		-0.9056	-0.16391	0.00628
		-0.9044	-0.16312	0.00159
		-0.9031	-0.19897	-0.00062
		-0.9019	-0.19306	-0.00763
		-0.9006	-0.16706	0.00143
		-0.8994	-0.17633	0.00017
		-0.8981	-0.19957	0.00354
		-0.8969	-0.17672	6e-05
		-0.8956	-0.15072	-0.00279
		-0.8944	-0.19818	-0.00105
		-0.8931	-0.16037	-0.00062
		-0.8919	-0.18676	-0.00115
		-0.8906	-0.17297	-0.00215
		-0.8894	-0.18105	-0.00336
		-0.8881	-0.19287	0.00143
		-0.8869	-0.19957	0.00317
		-0.8856	-0.17494	0.00085
		-0.8844	-0.17534	-0.00484
		-0.8831	-0.18361	0.00865
		-0.8819	-0.17218	0.00148
		-0.8806	-0.18006	0.00154
		-0.8794	-0.15269	0.00401
		-0.8781	-0.16096	-0.00099
		-0.8769	-0.21789	0.00059
		-0.8756	-0.23068	-0.00184
		-0.8744	-0.21729	-0.00168
		-0.8731	-0.17554	0.00148
		-0.8719	-0.21157	-0.0001
		-0.8706	-0.15997	0.00048
		-0.8694	-0.19227	6e-05
		-0.8681	-0.17022	0.00022
		-0.8669	-0.21453	-0.00052
		-0.8656	-0.171	0.00681
		-0.8644	-0.21532	0.00338
		-0.8631	-0.17042	-0.00052
		-0.8619	-0.16785	0.00533
		-0.8606	-0.19858	-0.00521
		-0.8594	-0.16648	0.0047
		-0.8581	-0.1909	-4e-05
		-0.8569	-0.12807	-0.00152
		-0.8556	-0.1844	-0.00347
		-0.8544	-0.17436	0.00206
		-0.8531	-0.14993	0.00059
		-0.8519	-0.18794	0.0008
		-0.8506	-0.22596	0.00164
		-0.8494	-0.16687	-0.00073
		-0.8481	-0.19897	-0.00089
		-0.8469	-0.1907	0.00196
		-0.8456	-0.20311	-0.00531
		-0.8444	-0.15702	0.0008
		-0.8431	-0.17711	-0.0011
		-0.8419	-0.16727	-0.00026
		-0.8406	-0.19208	0.00043
		-0.8394	-0.16785	0.00412
		-0.8381	-0.19681	0.00391
		-0.8369	-0.20863	0.00296
		-0.8356	-0.184	0.00333
		-0.8344	-0.23561	-0.00115
		-0.8331	-0.15407	0.00296
		-0.8319	-0.2301	-0.0001
		-0.8306	-0.17987	0.00075
		-0.8294	-0.20705	-0.00194
		-0.8281	-0.22399	-0.00031
		-0.8269	-0.18361	0.00164
		-0.8256	-0.19838	-0.00026
		-0.8244	-0.16845	-0.00073
		-0.8231	-0.18184	0.00249
		-0.8219	-0.1712	-0.00062
		-0.8206	-0.1842	-0.00489
		-0.8194	-0.15722	0.00233
		-0.8181	-0.23068	-0.00041
		-0.8169	-0.18164	0.00075
		-0.8156	-0.15624	0.00122
		-0.8144	-0.197	0.00312
		-0.8131	-0.21079	0.00191
		-0.8119	-0.18263	-0.00126
		-0.8106	-0.19385	0.00475
		-0.8094	-0.18854	-0.00094
		-0.8081	-0.20508	-0.00173
		-0.8069	-0.15997	0.00433
		-0.8056	-0.19385	-0.00574
		-0.8044	-0.19523	-0.00099
		-0.8031	-0.15643	0.00048
		-0.8019	-0.20941	-4e-05
		-0.8006	-0.20173	0.00075
		-0.7994	-0.19936	0.00285
		-0.7981	-0.20724	-0.0012
		-0.7969	-0.17475	0.00185
		-0.7956	-0.17475	0.00122
		-0.7944	-0.19661	-0.0002
		-0.7931	-0.19385	0.00201
		-0.7919	-0.13575	-0.00358
		-0.7906	-0.21847	0.00138
		-0.7894	-0.18203	0.00111
		-0.7881	-0.17494	0.0028
		-0.7869	-0.17711	0.00401
		-0.7856	-0.19681	0.00343
		-0.7844	-0.19957	0.00528
		-0.7831	-0.18085	-0.00136
		-0.7819	-0.19957	-0.00163
		-0.7806	-0.1714	-0.0011
		-0.7794	-0.17357	-0.00136
		-0.7781	-0.21335	-0.00057
		-0.7769	-0.20842	0.00133
		-0.7756	-0.18775	0.00159
		-0.7744	-0.19779	-0.0002
		-0.7731	-0.17199	0.00675
		-0.7719	-0.16215	0.0027
		-0.7706	-0.17612	-0.00516
		-0.7694	-0.18223	0.0009
		-0.7681	-0.17927	0.00133
		-0.7669	-0.17573	0.00206
		-0.7656	-0.16667	0.00212
		-0.7644	-0.15427	-0.00226
		-0.7631	-0.14737	-0.00163
		-0.7619	-0.15682	0.00175
		-0.7606	-0.17376	-0.00474
		-0.7594	-0.1972	0.00048
		-0.7581	-0.16549	0.00101
		-0.7569	-0.16943	0.00206
		-0.7556	-0.20882	-0.00284
		-0.7544	-0.13792	-0.00057
		-0.7531	-0.17987	-0.00611
		-0.7519	-0.22616	0.00064
		-0.7506	-0.1842	-0.00078
		-0.7494	-0.1976	0.00148
		-0.7481	-0.18282	0.00333
		-0.7469	-0.16805	0.00486
		-0.7456	-0.19227	0.00064
		-0.7444	-0.1777	0.0028
		-0.7431	-0.20015	-0.00026
		-0.7419	-0.15309	0.00633
		-0.7406	-0.20547	-0.0011
		-0.7394	-0.2037	0.00285
		-0.7381	-0.17357	-0.004
		-0.7369	-0.2238	0.00196
		-0.7356	-0.14639	-0.0011
		-0.7344	-0.20015	0.00638
		-0.7331	-0.18361	-0.00115
		-0.7319	-0.17475	0.00138
		-0.7306	-0.1647	0.00185
		-0.7294	-0.18833	0.00069
		-0.7281	-0.19267	-0.00774
		-0.7269	-0.17888	-0.006
		-0.7256	-0.18715	0.00491
		-0.7244	-0.20094	0.00285
		-0.7231	-0.15506	-0.00394
		-0.7219	-0.20587	0.00017
		-0.7206	-0.16608	0.00075
		-0.7194	-0.17987	-0.00089
		-0.7181	-0.14678	-0.00036
		-0.7169	-0.19484	0.00111
		-0.7156	-0.22025	0.00159
		-0.7144	-0.14639	0.00122
		-0.7131	-0.17987	0.00185
		-0.7119	-0.15997	-0.00047
		-0.7106	-0.16864	-0.00068
		-0.7094	-0.17081	-0.00421
		-0.7081	-0.15387	0.00096
		-0.7069	-0.19739	-0.00031
		-0.7056	-0.16687	0.00259
		-0.7044	-0.18676	-0.00168
		-0.7031	-0.19523	-0.00189
		-0.7019	-0.19109	0.00075
		-0.7006	-0.20133	0.0008
		-0.6994	-0.19661	-0.00147
		-0.6981	-0.18952	-0.00131
		-0.6969	-0.16312	-0.00115
		-0.6956	-0.17415	0.00823
		-0.6944	-0.16057	-0.00141
		-0.6931	-0.20705	0.00786
		-0.6919	-0.16333	0.00032
		-0.6906	-0.16391	0.00169
		-0.6894	-0.20803	0.00159
		-0.6881	-0.21157	0.00306
		-0.6869	-0.18046	0.00338
		-0.6856	-0.15958	0.00312
		-0.6844	-0.1842	0.00317
		-0.6831	-0.16628	0.00565
		-0.6819	-0.18203	0.00148
		-0.6806	-0.15288	-0.00136
		-0.6794	-0.20114	0.00022
		-0.6781	-0.18145	0.00038
		-0.6769	-0.18105	-0.00026
		-0.6756	-0.22084	0.00043
		-0.6744	-0.20842	0.00206
		-0.6731	-0.18794	0.00233
		-0.6719	-0.23187	0.00217
		-0.6706	-0.15269	-0.00568
		-0.6694	-0.1523	0.00064
		-0.6681	-0.15624	0.00111
		-0.6669	-0.15151	0.00148
		-0.6656	-0.18735	-0.00105
		-0.6644	-0.19366	0.00017
		-0.6631	-0.15033	-0.00194
		-0.6619	-0.15879	0.00396
		-0.6606	-0.21434	0.00148
		-0.6594	-0.23029	0.00306
		-0.6581	-0.15564	0.00059
		-0.6569	-0.16588	-0.00363
		-0.6556	-0.17948	-0.00236
		-0.6544	-0.17731	0.00217
		-0.6531	-0.20724	-0.00052
		-0.6519	-0.1909	0.00185
		-0.6506	-0.16549	-0.00041
		-0.6494	-0.18518	0.0009
		-0.6481	-0.19739	-0.00279
		-0.6469	-0.19957	-0.00068
		-0.6456	-0.20626	0.00085
		-0.6444	-0.184	0.0018
		-0.6431	-0.17633	-0.00558
		-0.6419	-0.17337	0.0018
		-0.6406	-0.16549	-0.00068
		-0.6394	-0.18854	0.00185
		-0.6381	-0.171	0.00101
		-0.6369	-0.16943	0.0018
		-0.6356	-0.20645	-0.00094
		-0.6344	-0.17987	0.00243
		-0.6331	-0.17554	-0.00031
		-0.6319	-0.21354	0.00064
		-0.6306	-0.22241	-0.00031
		-0.6294	-0.20114	0.00523
		-0.6281	-0.19208	-0.00484
		-0.6269	-0.18952	-0.00057
		-0.6256	-0.18539	0.00412
		-0.6244	-0.2165	0.0009
		-0.6231	-0.16943	0.00222
		-0.6219	-0.15466	0.00096
		-0.6206	-0.22438	0.00175
		-0.6194	-0.21276	-0.00015
		-0.6181	-0.20527	-0.00163
		-0.6169	-0.16805	0.00343
		-0.6156	-0.17948	0.0037
		-0.6144	-0.15781	-0.00015
		-0.6131	-0.1842	0.00217
		-0.6119	-0.13949	1e-05
		-0.6106	-0.18794	-4e-05
		-0.6094	-0.20724	0.00148
		-0.6081	-0.14185	0.00222
		-0.6069	-0.14915	0.00264
		-0.6056	-0.18558	0.00765
		-0.6044	-0.17022	-0.00184
		-0.6031	-0.19917	-0.00031
		-0.6019	-0.19484	0.00291
		-0.6006	-0.20882	0.0038
		-0.5994	-0.17948	0.00017
		-0.5981	-0.20055	0.00138
		-0.5969	-0.19621	0.0008
		-0.5956	-0.18085	0.0027
		-0.5944	-0.17061	0.00623
		-0.5931	-0.18735	0.00064
		-0.5919	-0.184	-0.00447
		-0.5906	-0.13221	0.00069
		-0.5894	-0.18105	0.00106
		-0.5881	-0.18893	0.00797
		-0.5869	-0.13772	0.00085
		-0.5856	-0.18499	-0.00136
		-0.5844	-0.14245	0.00417
		-0.5831	-0.14915	0.00148
		-0.5819	-0.18499	-0.00231
		-0.5806	-0.19129	-0.00031
		-0.5794	-0.18282	0.00275
		-0.5781	-0.16648	-0.00084
		-0.5769	-0.16943	-0.00252
		-0.5756	-0.19227	0.00085
		-0.5744	-0.16588	-0.00084
		-0.5731	-0.20705	0.00127
		-0.5719	-0.19267	-0.00363
		-0.5706	-0.15702	-0.0002
		-0.5694	-0.16116	0.0009
		-0.5681	-0.16136	0.00117
		-0.5669	-0.16588	0.00048
		-0.5656	-0.19109	-0.00041
		-0.5644	-0.18321	-0.00178
		-0.5631	-0.23167	0.00043
		-0.5619	-0.15781	0.00133
		-0.5606	-0.19208	-0.00115
		-0.5594	-0.17573	-0.0001
		-0.5581	-0.17731	0.00043
		-0.5569	-0.14264	0.00285
		-0.5556	-0.18696	0.0008
		-0.5544	-0.1842	0.00106
		-0.5531	-0.17869	0.00222
		-0.5519	-0.21907	-0.00047
		-0.5506	-0.13476	0.00111
		-0.5494	-0.19366	0.00069
		-0.5481	-0.20508	0.00227
		-0.5469	-0.14382	-0.00289
		-0.5456	-0.15702	0.01113
		-0.5444	-0.23935	0.00296
		-0.5431	-0.16136	0.00011
		-0.5419	-0.18814	0.0038
		-0.5406	-0.20606	0.00201
		-0.5394	-0.19542	-0.00205
		-0.5381	-0.19188	0.00285
		-0.5369	-0.19445	-0.00026
		-0.5356	-0.1783	0.00227
		-0.5344	-0.16864	-0.00279
		-0.5331	-0.17593	6e-05
		-0.5319	-0.17652	0.00249
		-0.5306	-0.18932	-0.00184
		-0.5294	-0.18539	0.00032
		-0.5281	-0.15328	-0.00184
		-0.5269	-0.23147	-0.00178
		-0.5256	-0.2295	-0.00047
		-0.5244	-0.19621	0.00333
		-0.5231	-0.18991	0.00538
		-0.5219	-0.17751	0.00059
		-0.5206	-0.19366	0.00138
		-0.5194	-0.19897	-0.00099
		-0.5181	-0.17691	0.00238
		-0.5169	-0.17711	-0.00178
		-0.5156	-0.16569	-0.00084
		-0.5144	-0.1903	0.0018
		-0.5131	-0.16293	-0.00036
		-0.5119	-0.17317	-0.00247
[truncated: 6,210 more rows]

## Sheet: Figure 2e
Figure 2e
		Frequency (Hz)	ΔG 1 (μS)	ΔG 2 (μS)	ΔG 3 (μS)	Mean ΔG (μS)	Standard Deviation ΔG (μS)
	G0=0.1μS	1	0.009	0.014	0.012	0.01167	0.00252
		10	0.03	0.022	0.034	0.02867	0.00611
		20	0.052	0.06	0.0632	0.0584	0.00577
		40	0.14	0.158	0.097	0.13167	0.03134
		50	0.296	0.264	0.26	0.27333	0.01973
		70	0.477	0.408	0.4	0.42833	0.04234
		90	0.86	0.86	0.842	0.854	0.01039
		100	1.37	1.22	1.36	1.31667	0.08386
		Frequency (Hz)	ΔG 1 (μS)	ΔG 2 (μS)	ΔG 3 (μS)	Mean ΔG (μS)	Standard Deviation ΔG (μS)
	G0=0.5μS	1	-0.5	-0.49	-0.48	-0.49	0.01
		10	-0.45	-0.41	-0.401	-0.42033	0.02608
		20	-0.296	-0.254	-0.278	-0.276	0.02107
		40	-0.213	-0.226	-0.259	-0.23267	0.02371
		50	-0.15	-0.187	-0.184	-0.17367	0.02055
		70	0.308	0.286	0.276	0.29	0.01637
		90	0.597	0.62	0.484	0.567	0.07279
		100	0.724	0.867	0.96	0.85033	0.11888
		Frequency (Hz)	ΔG 1 (μS)	ΔG 2 (μS)	ΔG 3 (μS)	Mean ΔG (μS)	Standard Deviation ΔG (μS)
	G0=1.0μS	1	-0.79	-0.85	-0.89	-0.84333	0.05033
		10	-0.7	-0.733	-0.755	-0.72933	0.02768
		20	-0.466	-0.533	-0.6	-0.533	0.067
		40	-0.364	-0.434	-0.4	-0.39933	0.035
		50	-0.2992	-0.35	-0.332	-0.32707	0.02576
		70	-0.148	-0.164	-0.213	-0.175	0.03387
		90	0.089	0.14	0.016	0.08167	0.06232
		100	0.289	0.267	0.29	0.282	0.013

## Sheet: Figure 3b
Figure 3b
		Δt (ms)	ΔG 1 (μS)	ΔG 2 (μS)	ΔG 3 (μS)	Mean ΔG (μS)	Standard Deviation ΔG (μS)
	G0=0.1μS	-1	-0.026	-0.034	-0.031	-0.03033	0.00404
		-7	-0.021	-0.018	-0.023	-0.02067	0.00252
		-10	-0.012	-0.01	-0.014	-0.012	0.002
		-30	-0.001	-0.003	-0.005	-0.003	0.002
		-50	-0.0006	-0.0008	-0.0007	-0.0007	0.0001
		-70	0.018	0.019	0.024	0.02033	0.00321
		-100	0.032	0.032	0.035	0.033	0.00173
		1	1.19	1.1	1.06	1.11667	0.06658
		7	0.98	0.995	0.94	0.97167	0.02843
		10	0.88	0.93	0.84	0.88333	0.04509
		30	0.74	0.69	0.78	0.73667	0.04509
		50	0.66	0.65	0.63	0.64667	0.01528
		70	0.59	0.59	0.59	0.59	0
		100	0.44	0.46	0.49	0.46333	0.02517
		Δt (ms)	ΔG 1 (μS)	ΔG 2 (μS)	ΔG 3 (μS)	Mean ΔG (μS)	Standard Deviation ΔG (μS)
	G0=0.5μS	-1	-0.2	-0.22	-0.22	-0.21333	0.01155
		-7	-0.16	-0.18	-0.16	-0.16667	0.01155
		-10	-0.145	-0.145	-0.14	-0.14333	0.00289
		-30	-0.07	-0.06	-0.05	-0.06	0.01
		-50	-0.03	-0.025	-0.025	-0.02667	0.00289
		-70	0.02	0.02	0.025	0.02167	0.00289
		-100	0.083	0.085	0.089	0.08567	0.00306
		1	0.66	0.71	0.7	0.69	0.02646
		7	0.59	0.58	0.6	0.59	0.01
		10	0.43	0.44	0.49	0.45333	0.03215
		30	0.39	0.34	0.35	0.36	0.02646
		50	0.16	0.23	0.15	0.18	0.04359
		70	0.082	0.085	0.11	0.09233	0.01537
		100	0.02	0.02	0.025	0.02167	0.00289
		Δt (ms)	ΔG 1 (μS)	ΔG 2 (μS)	ΔG 3 (μS)	Mean ΔG (μS)	Standard Deviation ΔG (μS)
	G0=3μS	-1	-0.47	-0.49	-0.5	-0.48667	0.01528
		-7	-0.41	-0.4	-0.42	-0.41	0.01
		-10	-0.285	-0.33	-0.285	-0.3	0.02598
		-30	-0.205	-0.195	-0.19	-0.19667	0.00764
		-50	-0.155	-0.16	-0.15	-0.155	0.005
		-70	-0.165	-0.145	-0.15	-0.15333	0.01041
		-100	-0.0155	-0.016	-0.0195	-0.017	0.00218
		1	0.56	0.57	0.54	0.55667	0.01528
		7	0.17	0.15	0.19	0.17	0.02
		10	-0.12	-0.13	-0.12	-0.12333	0.00577
		30	-0.21	-0.22	-0.23	-0.22	0.01
		50	-0.15	-0.19	-0.16	-0.16667	0.02082
		70	-0.17	-0.16	-0.18	-0.17	0.01
		100	-0.05	-0.04	-0.05	-0.04667	0.00577

## Sheet: Figure 3c
Figure 3c
		(Δt1,Δt2) (ms)	ΔG 1 (μS)	ΔG 2(μS)	ΔG 3(μS)	Mean ΔG	Standard Deviation ΔG
	ΔG0=3.0(μS)	(+70ms,-10ms)	-0.46	-0.42	-0.47	-0.45	0.02646
		(+70ms,-30ms)	-0.335	-0.345	-0.335	-0.33833	0.00577
		(+70ms,-50ms)	-0.28	-0.26	-0.28	-0.27333	0.01155
		(+70ms,-70ms)	-0.165	-0.145	-0.15	-0.15333	0.01041
		(+70ms,-100ms)	-0.085	-0.06	-0.07	-0.07167	0.01258
		(+70ms,-120ms)	-0.027	-0.043	-0.034	-0.03467	0.00802
		(-70ms,+120ms)	-0.34	-0.35	-0.33	-0.34	0.01
		(-70ms,+100ms)	-0.24	-0.26	-0.27	-0.25667	0.01528
		(-70ms,+70ms)	-0.17	-0.16	-0.18	-0.17	0.01
		(-70ms,+50ms)	0.45	0.49	0.46	0.46667	0.02082
		(-70ms,+30ms)	0.58	0.49	0.5	0.52333	0.04933
		(-70ms,+10ms)	0.74	0.65	0.65	0.68	0.05196

[truncated: 17 more sheets: Figure 3d, Figure 3e, Figure 3f, Figure 3g, Figure 4a, Figure 4c, Figure 4d, Figure 4e, Figure S2, Figure S3b, Figure S3d, Figure S5, Figure S6b, Figure S6c, Figure S6d, Figure S6e, Figure S7b]
